# Supplementary material for: Meta-Analysis of Placental Transcriptome Data Identifies a Novel Molecular Pathway Related to Preeclampsia
Source: PLoS One. 2015 Jul 14;10(7):e0132468. doi: 10.1371/journal.pone.0132468 (PMC4501668; doi:10.1371/journal.pone.0132468)
Supplement: S1 Table — (XLSX) [file pone.0132468.s003.xlsx]

## Sheet: meta-signature
Entrez Gene ID	Symbols	p-value	adjusted p-value*	mu**
3623	INHA	1.43231e-20	0	1.322
11145	PLA2G16	6.33815e-20	0	1.284
9076	CLDN1	3.19462e-16	0	-1.132
10544	PROCR	3.21293e-16	0	1.147
10397	NDRG1	1.80887e-15	0	1.129
10409	BASP1	4.11049e-14	0	1.034
6574	SLC20A1	1.22953e-13	0	-1.014
60676	PAPPA2	1.56176e-13	0	1.332
604	BCL6	2.089e-13	0	1.335
79628	SH3TC2	2.18591e-13	0	-1.09
64284	RAB17	4.92808e-13	0	0.985
85360	SYDE1	5.07931e-13	0	0.984
6594	SMARCA1	3.38511e-12	0	0.943
946	SIGLEC6	5.79603e-12	0	1.242
79632	FAM184A	6.59226e-12	0	0.931
23367	LARP1	8.04399e-12	0	-0.921
3880	KRT19	9.4725e-12	0	0.923
8805	TRIM24	2.33906e-11	0	1.257
2321	FLT1	2.56423e-11	0	1.317
7162	TPBG	2.68138e-11	0	1.331
3972	LHB	2.81914e-11	0	0.953
4282	MIF	4.71016e-11	0	0.955
4952	OCRL	6.07168e-11	0	1.135
9588	PRDX6	7.34256e-11	0	0.872
54187	NANS	9.98262e-11	0	1.069
1474	CST6	1.65112e-10	0	0.861
54210	TREM1	1.90526e-10	0	1.019
3952	LEP	2.06352e-10	0	1.784
79016	DDA1	3.00055e-10	0	0.844
25771	TBC1D22A	3.46282e-10	0	1.143
4067	LYN	3.52122e-10	0	0.844
5550	PREP	3.60747e-10	0	0.843
23613	ZMYND8	4.66035e-10	0	0.879
23328	SASH1	4.7596e-10	0	1.424
64215	DNAJC1	5.11167e-10	0	0.833
25797	QPCT	6.23178e-10	0	1.314
55227	LRRC1	8.05747e-10	0	1.109
10272	FSTL3	8.14758e-10	0	1.218
4601	MXI1	8.59142e-10	0	0.824
2162	F13A1	9.54899e-10	0	-1.002
10123	ARL4C	1.12708e-09	0	-0.921
1573	CYP2J2	2.0871e-09	0	1.051
80896	NPL	2.13646e-09	0	-0.8
201254	STRA13	2.1877e-09	0	0.801
1583	CYP11A1	2.26094e-09	0	0.798
55304	SPTLC3	2.73245e-09	0	0.825
8239	USP9X	3.27393e-09	0	-0.833
1601	DAB2	3.31356e-09	0	-0.791
6676	SPAG4	3.36474e-09	0	1.336
10579	TACC2	3.58871e-09	0	-0.786
686	BTD	4.05699e-09	0	0.784
9123	SLC16A3	5.36863e-09	0	0.858
5565	PRKAB2	5.42718e-09	0	0.78
10148	EBI3	5.80051e-09	0	0.779
79858	NEK11	6.11375e-09	0	1.2
64418	TMEM168	8.26036e-09	0	-0.976
57134	MAN1C1	9.82869e-09	0	0.767
10007	GNPDA1	1.03544e-08	0	-0.763
7091	TLE4	1.07152e-08	0	-0.76
9915	ARNT2	1.20202e-08	0	0.759
5654	HTRA1	1.48303e-08	0	0.906
113	ADCY7	1.57483e-08	0	-0.754
3908	LAMA2	2.01768e-08	0	-0.768
30001	ERO1L	2.27895e-08	0	1.284
81855	SFXN3	2.31613e-08	0	1.068
883	CCBL1	2.38087e-08	0	0.816
6277	S100A6	2.67325e-08	0	0.74
5352	PLOD2	2.79689e-08	0	0.752
4897	NRCAM	3.66763e-08	0	-0.848
6647	SOD1	3.76376e-08	0	-1.134
9612	NCOR2	4.8032e-08	0	0.94
1734	DIO2	6.47413e-08	0	0.935
3074	HEXB	6.59357e-08	0	1.072
64921	CASD1	7.44623e-08	0	-0.714
11067	C10orf10	7.71087e-08	0	-0.816
3936	LCP1	7.73789e-08	0	-0.913
288	ANK3	8.15327e-08	0	-0.858
5167	ENPP1	8.66657e-08	0	-0.867
22998	LIMCH1	9.49456e-08	0	1.004
55114	ARHGAP17	1.00382e-07	0	-0.743
81577	GFOD2	1.01624e-07	0	0.713
10092	ARPC5	1.20062e-07	0	-0.831
5168	ENPP2	1.21551e-07	0	-0.702
54910	SEMA4C	1.25001e-07	0	0.923
8613	PPAP2B	1.27615e-07	0	-0.874
123	PLIN2	1.41172e-07	0	0.764
7294	TXK	1.41358e-07	0	-0.695
9788	MTSS1	1.53206e-07	0	-0.937
2022	ENG	1.5343e-07	0	1.445
54877	ZCCHC2	1.74781e-07	0	0.747
7430	EZR	2.06009e-07	0	0.74
9796	PHYHIP	2.08169e-07	0	0.714
8038	ADAM12	2.27743e-07	0	0.704
2745	GLRX	2.45645e-07	0	0.689
5045	FURIN	2.76253e-07	0	-0.68
57553	MICAL3	2.86964e-07	0	0.681
963	CD53	3.13094e-07	0	-0.679
1592	CYP26A1	3.46038e-07	0	0.675
4094	MAF	4.26714e-07	0	-0.92
1036	CDO1	4.85348e-07	0	0.771
6578	SLCO2A1	5.29017e-07	0	0.956
29923	HILPDA	5.53908e-07	0	0.861
3641	INSL4	5.57071e-07	0	0.659
55818	KDM3A	6.17096e-07	0	0.797
50649	ARHGEF4	6.29223e-07	0	0.967
23645	PPP1R15A	6.42646e-07	0	0.667
6513	SLC2A1	7.10119e-07	0	0.985
65997	RASL11B	8.13962e-07	0	-0.858
2582	GALE	8.19725e-07	0	0.691
7167	TPI1	8.58612e-07	0	1.096
51101	ZC2HC1A	8.81141e-07	0	-1.189
291	SLC25A4	1.01817e-06	0	0.646
1308	COL17A1	1.06613e-06	0	0.646
22906	TRAK1	1.15339e-06	0	-0.914
1050	CEBPA	1.20187e-06	0	0.846
9022	CLIC3	1.2127e-06	0	0.642
2487	FRZB	1.26154e-06	0	-0.637
9265	CYTH3	1.2798e-06	0	-0.902
55326	AGPAT5	1.39499e-06	0	-0.638
9644	SH3PXD2A	1.42446e-06	0	0.964
29919	C18orf8	1.53799e-06	0	-0.761
10516	FBLN5	1.54688e-06	0	-0.632
7422	VEGFA	1.57688e-06	0	0.632
7025	NR2F1	1.57828e-06	0	-0.707
6515	SLC2A3	1.6305e-06	0	0.702
23196	FAM120A	1.65593e-06	0	1.07
8560	DEGS1	1.79312e-06	0	0.631
57136	APMAP	1.83426e-06	0	-0.878
2896	GRN	1.91111e-06	0	0.63
669	BPGM	1.95721e-06	0	-0.716
55741	EDEM2	2.00645e-06	0	0.763
2350	FOLR2	2.06227e-06	0	-0.628
84159	ARID5B	2.21478e-06	0	-0.74
10513	APPBP2	2.31583e-06	0	-0.778
358	AQP1	2.38328e-06	0	0.931
4580	MTX1	2.53298e-06	0	0.765
6696	SPP1	2.62281e-06	0	-0.619
5339	PLEC	2.70756e-06	0	1.041
3162	HMOX1	2.77616e-06	0	0.619
8491	MAP4K3	2.81929e-06	0	-0.769
3149	HMGB3	2.92745e-06	0	0.709
6451	SH3BGRL	3.03898e-06	0	-0.697
9547	CXCL14	3.23241e-06	0	-0.614
2051	EPHB6	3.27961e-06	0	-0.872
79789	CLMN	3.52102e-06	0	-0.609
51517	NCKIPSD	3.53544e-06	0	0.611
10330	CNPY2	3.60114e-06	0	0.74
8614	STC2	3.65596e-06	0	0.607
81539	SLC38A1	3.74914e-06	0	-0.607
7832	BTG2	3.8233e-06	0	-0.831
10045	SH2D3A	3.95369e-06	0	0.609
3661	IRF3	4.16824e-06	0	0.799
2717	GLA	4.18535e-06	0	0.811
51382	ATP6V1D	4.2361e-06	0	0.602
64981	MRPL34	4.25379e-06	0	0.623
9962	SLC23A2	4.34855e-06	0	-1.059
56944	OLFML3	4.4122e-06	0	-0.918
23683	PRKD3	4.71158e-06	0	0.709
5055	SERPINB2	4.80749e-06	0	-0.712
10248	POP7	4.81974e-06	0	0.602
1809	DPYSL3	4.82821e-06	0	-0.681
5210	PFKFB4	4.9735e-06	0	0.599
55905	RNF114	5.0242e-06	0	-0.677
79586	CHPF	5.9279e-06	0	0.596
9365	KL	6.26915e-06	0	-0.594
10761	PLAC1	7.025e-06	0	-0.636
55503	TRPV6	7.09121e-06	0	-0.89
3099	HK2	9.27573e-06	0	1.109
967	CD63	9.32726e-06	0	0.584
64960	MRPS15	9.48645e-06	0	-0.583
7086	TKT	9.67299e-06	0	-0.919
8835	SOCS2	1.01641e-05	0.001	-0.58
2805	GOT1	1.0549e-05	0.001	-1.035
7728	ZNF175	1.07284e-05	0.001	0.577
1075	CTSC	1.09854e-05	0.001	-0.899
665	BNIP3L	1.11575e-05	0.001	1.028
2590	GALNT2	1.15707e-05	0.001	0.667
55076	TMEM45A	1.16712e-05	0.001	0.912
5493	PPL	1.16925e-05	0.001	0.778
5211	PFKL	1.26034e-05	0.001	0.596
894	CCND2	1.31981e-05	0.001	-0.788
7739	ZNF185	1.32359e-05	0.001	-0.75
571	BACH1	1.39428e-05	0.001	0.717
4649	MYO9A	1.45273e-05	0.001	-0.584
54934	KANSL2	1.47799e-05	0.001	-0.655
3911	LAMA5	1.47902e-05	0.001	0.567
3556	IL1RAP	1.4989e-05	0.001	0.975
81565	NDEL1	1.51053e-05	0.001	0.57
2317	FLNB	1.51187e-05	0.001	0.989
56965	PARP6	1.54695e-05	0.001	-0.567
23363	OBSL1	1.64512e-05	0.001	0.567
79710	MORC4	1.67959e-05	0.001	-0.745
9562	MINPP1	1.69145e-05	0.001	-0.706
222255	ATXN7L1	1.71792e-05	0.001	-0.58
79036	KXD1	1.74044e-05	0.001	0.634
54869	EPS8L1	1.79248e-05	0.001	0.865
58526	MID1IP1	1.86627e-05	0.001	-0.559
4780	NFE2L2	1.95268e-05	0.001	-0.559
3899	AFF3	1.96374e-05	0.001	-0.862
4013	VWA5A	2.12168e-05	0.001	-0.821
5349	FXYD3	2.2043e-05	0.001	-0.854
5638	PRRG1	2.2552e-05	0.001	0.825
7020	TFAP2A	2.25828e-05	0.001	0.586
80349	WDR61	2.32158e-05	0.001	-0.578
7181	NR2C1	2.36895e-05	0.001	-0.705
9122	SLC16A4	2.41794e-05	0.001	-0.773
4109	MAGEA10	2.61102e-05	0.001	-0.552
8553	BHLHE40	2.67974e-05	0.001	0.832
5578	PRKCA	2.68614e-05	0.001	-0.548
26225	ARL5A	2.72272e-05	0.001	-0.595
11080	DNAJB4	2.7626e-05	0.001	-0.551
79365	BHLHE41	2.79927e-05	0.001	-0.811
9817	KEAP1	2.81184e-05	0.001	-0.549
54453	RIN2	2.90018e-05	0.001	-0.548
51751	HIGD1B	2.93072e-05	0.001	-0.566
9139	CBFA2T2	3.02619e-05	0.001	-0.547
23710	GABARAPL1	3.05685e-05	0.001	-0.642
4833	NME4	3.07462e-05	0.001	-0.546
10884	MRPS30	3.14255e-05	0.001	-0.666
5033	P4HA1	3.19825e-05	0.001	0.887
6508	SLC4A3	3.27315e-05	0.001	0.543
23475	QPRT	3.47461e-05	0.001	0.671
762	CA4	3.51618e-05	0.001	0.815
1846	DUSP4	3.63773e-05	0.001	-0.583
8853	ASAP2	3.80288e-05	0.001	0.539
63874	ABHD4	3.86863e-05	0.001	-0.541
23484	LEPROTL1	3.91554e-05	0.001	0.588
79864	C11orf63	4.10321e-05	0.002	-0.875
60672	MIIP	4.15553e-05	0.002	0.804
28231	SLCO4A1	4.26406e-05	0.002	0.662
5919	RARRES2	4.39116e-05	0.002	-0.628
11001	SLC27A2	4.46162e-05	0.002	-0.536
51150	SDF4	4.70362e-05	0.002	0.534
6477	SIAH1	4.75134e-05	0.002	-0.595
11160	ERLIN2	4.79779e-05	0.002	0.566
10276	NET1	4.92877e-05	0.002	0.579
55655	NLRP2	4.9501e-05	0.002	0.644
3904	LAIR2	4.99823e-05	0.002	0.533
115353	LRRC42	5.10081e-05	0.002	-0.53
80227	PAAF1	5.26924e-05	0.002	-0.647
1009	CDH11	5.48604e-05	0.002	-0.529
55658	RNF126	6.10313e-05	0.002	0.525
2201	FBN2	6.11573e-05	0.002	-0.895
5789	PTPRD	6.11894e-05	0.002	-0.713
27237	ARHGEF16	6.17597e-05	0.002	0.718
5066	PAM	6.38974e-05	0.002	0.637
57496	MKL2	7.0776e-05	0.002	-0.635
2207	FCER1G	7.15291e-05	0.002	-0.529
55691	FRMD4A	7.17125e-05	0.002	0.579
3098	HK1	7.24059e-05	0.002	0.521
2104	ESRRG	7.34747e-05	0.003	-0.846
9508	ADAMTS3	7.55655e-05	0.003	-0.637
9334	B4GALT5	7.75098e-05	0.003	-0.519
64393	ZMAT3	7.79045e-05	0.003	-0.665
51734	MSRB1	7.9394e-05	0.003	0.649
23199	GSE1	8.04219e-05	0.003	0.551
80704	SLC19A3	8.13721e-05	0.003	-0.65
6720	SREBF1	8.23962e-05	0.003	0.622
2957	GTF2A1	8.49905e-05	0.003	0.512
57178	ZMIZ1	8.51901e-05	0.003	-0.513
1513	CTSK	8.80634e-05	0.003	-0.515
6414	SEPP1	8.84272e-05	0.003	-0.719
8076	MFAP5	8.96425e-05	0.003	0.74
4864	NPC1	9.00447e-05	0.003	-0.606
9670	IPO13	9.08646e-05	0.003	-0.514
10184	LHFPL2	9.14475e-05	0.003	-0.513
94	ACVRL1	9.45223e-05	0.003	-0.51
51338	MS4A4A	9.45908e-05	0.003	-0.763
9315	NREP	9.78275e-05	0.003	-0.681
57613	KIAA1467	9.87889e-05	0.003	-0.508
9148	NEURL	0.000101818	0.003	0.767
51285	RASL12	0.000102471	0.003	-0.532
5903	RANBP2	0.000102917	0.003	0.509
80045	GPR157	0.000103411	0.003	0.572
10631	POSTN	0.000103997	0.003	-0.521
10529	NEBL	0.000104403	0.003	0.567
80739	C6orf25	0.000107566	0.003	0.504
5118	PCOLCE	0.000109436	0.003	-0.628
25897	RNF19A	0.000109544	0.003	0.536
54853	WDR55	0.000109953	0.003	0.504
23057	NMNAT2	0.000110145	0.003	-0.505
29095	ORMDL2	0.000110798	0.003	0.506
1051	CEBPB	0.000113368	0.003	0.505
51706	CYB5R1	0.000114369	0.003	0.504
30827	CXXC1	0.000116997	0.004	0.505
64236	PDLIM2	0.000117719	0.004	0.592
2878	GPX3	0.000119555	0.004	0.749
7466	WFS1	0.000121621	0.004	0.513
5879	RAC1	0.000122919	0.004	0.503
2002	ELK1	0.000123734	0.004	-0.584
2	A2M	0.00012421	0.004	-0.501
55915	LANCL2	0.000124564	0.004	-0.741
54913	RPP25	0.000125495	0.004	-0.559
18	ABAT	0.000126758	0.004	-0.625
55112	WDR60	0.000127446	0.004	0.948
2023	ENO1	0.000129069	0.004	0.501
55214	LEPREL1	0.000129563	0.004	-0.891
6581	SLC22A3	0.000131501	0.004	-0.522
9783	RIMS3	0.00013274	0.004	-0.699
23175	LPIN1	0.000135734	0.004	-0.499
80254	CEP63	0.000137948	0.004	0.728
23387	SIK3	0.000138053	0.004	-0.709
885	CCK	0.000138482	0.004	-0.512
56267	CCBL2	0.00013902	0.004	-0.618
3710	ITPR3	0.000141518	0.004	0.497
9619	ABCG1	0.000142138	0.004	0.497
1387	CREBBP	0.000142849	0.004	-0.549
1326	MAP3K8	0.00014582	0.004	0.498
5801	PTPRR	0.000146623	0.004	0.497
9636	ISG15	0.000147291	0.004	0.495
1806	DPYD	0.000147986	0.004	-0.495
2934	GSN	0.000148227	0.004	0.664
56034	PDGFC	0.000149192	0.004	-0.495
8932	MBD2	0.000149488	0.004	0.719
64856	VWA1	0.000151044	0.004	0.747
8445	DYRK2	0.000151317	0.004	-0.496
10924	SMPDL3A	0.000151476	0.004	-0.61
55848	PLGRKT	0.000153497	0.004	0.495
1356	CP	0.000155216	0.004	0.494
412	STS	0.000157546	0.004	0.52
5476	CTSA	0.000157912	0.004	0.745
6745	SSR1	0.000160114	0.004	0.788
3241	HPCAL1	0.00016141	0.004	0.725
1788	DNMT3A	0.000163036	0.004	-0.493
6455	SH3GL1	0.000165994	0.004	0.529
26509	MYOF	0.000168835	0.004	0.608
3678	ITGA5	0.000176638	0.005	0.725
5579	PRKCB	0.000182504	0.005	-0.625
23753	SDF2L1	0.000182894	0.005	0.74
1278	COL1A2	0.000183462	0.005	-0.557
80115	BAIAP2L2	0.00018582	0.005	0.526
5291	PIK3CB	0.00019321	0.005	0.649
3638	INSIG1	0.000195735	0.005	0.596
10856	RUVBL2	0.000202301	0.005	0.637
23505	TMEM131	0.000212503	0.005	-0.609
2335	FN1	0.000213155	0.005	0.484
64927	TTC23	0.000219179	0.006	0.484
5569	PKIA	0.000219335	0.006	-0.546
23530	NNT	0.000221665	0.006	-0.48
1843	DUSP1	0.000225536	0.006	0.75
7049	TGFBR3	0.000236062	0.006	-0.639
83464	APH1B	0.000240296	0.006	0.478
80017	C14orf159	0.000244103	0.006	-0.562
59348	ZNF350	0.000245991	0.006	0.48
57188	ADAMTSL3	0.000247429	0.006	-0.557
1820	ARID3A	0.00024829	0.006	0.71
51008	ASCC1	0.000249576	0.006	-0.477
64328	XPO4	0.0002652	0.006	-0.578
6511	SLC1A6	0.000268474	0.006	0.564
79971	WLS	0.000269245	0.006	-0.734
29071	C1GALT1C1	0.000282057	0.007	0.474
10106	CTDSP2	0.000283245	0.007	-0.577
8412	BCAR3	0.000292393	0.007	0.494
9784	SNX17	0.000295828	0.007	-0.474
3728	JUP	0.000309359	0.007	0.758
5311	PKD2	0.000312298	0.007	-0.686
25840	METTL7A	0.000313916	0.007	-0.471
1392	CRH	0.000318031	0.007	0.724
79875	THSD4	0.000319675	0.007	-0.512
7187	TRAF3	0.000321987	0.007	-0.878
9839	ZEB2	0.000322816	0.007	-0.616
587	BCAT2	0.000326203	0.008	0.61
10451	VAV3	0.000329915	0.008	-0.593
4915	NTRK2	0.000331052	0.008	0.833
3726	JUNB	0.000339311	0.008	0.813
79074	C2orf49	0.000339435	0.008	0.468
1454	CSNK1E	0.00033999	0.008	0.996
4245	MGAT1	0.000344083	0.008	0.466
3824	KLRD1	0.000355693	0.008	-0.577
55624	POMGNT1	0.00036247	0.008	-0.465
284119	PTRF	0.000377556	0.008	-0.463
7122	CLDN5	0.000379488	0.008	0.563
5825	ABCD3	0.000395899	0.009	-0.605
185	AGTR1	0.000398854	0.009	-0.586
8569	MKNK1	0.000421829	0.009	-0.647
55281	TMEM140	0.000429048	0.009	-0.541
953	ENTPD1	0.000446562	0.01	0.562
3206	HOXA10	0.000448171	0.01	-0.565
8655	DYNLL1	0.000461452	0.01	0.67
55301	OLAH	0.000464701	0.01	0.457
2615	LRRC32	0.000486374	0.01	0.456
7026	NR2F2	0.000513579	0.011	-0.485
59339	PLEKHA2	0.000520989	0.011	0.752
22874	PLEKHA6	0.000523017	0.011	0.451
9830	TRIM14	0.000689145	0.014	0.931
81688	C6orf62	0.000704954	0.014	-0.554
57111	RAB25	0.000717042	0.014	0.717
5074	PAWR	0.000891554	0.016	-0.557
*rounded to the fourth decimal place
** mu=standardized mean difference (log2-scale)
