# Supplementary material for: Meta-Analysis of Placental Transcriptome Data Identifies a Novel Molecular Pathway Related to Preeclampsia
Source: PLoS One. 2015 Jul 14;10(7):e0132468. doi: 10.1371/journal.pone.0132468 (PMC4501668; doi:10.1371/journal.pone.0132468)
Supplement: S2 Table — (XLSX) [file pone.0132468.s004.xlsx]

## Sheet: comparison
	40-gene meta-signature	Meta-analysis on original micro-array data
Gene symbol	Direction of expression in preeclampsia	Present in current 388-gene meta-signature?	number of studies containing gene-specific probe	adjusted p-value	mu
AQP1	Up*	yes	12	0	0.931
BCL6	Up	yes	12	0	1.335
BHLHE40	Up	yes	12	0.001	0.832
CGA	Up	absent, not differentially expressed in meta-analysis	12	>0.005
CGB	Up	absent, probe not present on all platforms	6	0.007	1.032
CRH	Up*	yes	12	0.007	0.724
CYP11A1	Up*	yes	12	0	0.798
EBI3	Up*	yes	12	0	0.779
ENG	Up	yes	12	0	1.445
EZR	Up	yes	12	0	0.74
F5	Down	absent, probe not present on all platforms	10	0.023	-0.62
FLT1	Up	yes	12	0	1.317
FSTL3	Up	yes	12	0	1.218
HEXB	Up	yes	12	0	1.072
HSD17B1	Down	lost in leave-one-out-analysis	12	0.017	-0.962
HTRA1	Up	yes	12	0	0.906
HTRA4	Up	absent, probe not present on all platforms	8	0	1.414
IGFBP1	Up*	absent, not differentially expressed in meta-analysis	12	>0.005
INHA	Up	yes	12	0	1.322
INHBA	Up	absent, probe not present on all platforms	10	0	1.453
KRT19	Up	yes	12	0	0.923
LEP	Up	yes	12	0	1.784
LHB	Up	yes	12	0	0.953
PAPPA2	Up*	yes	12	0	1.332
PGF	Up*	absent, not differentially expressed in meta-analysis	12	>0.005
PHYHIP	Up	yes	12	0	0.714
PLEC	Up	yes	12	0	1.041
PVRL4	Up	absent, probe not present on all platforms	8	0	1.355
RDH13	Up	absent, probe not present on all platforms	10	0.000185371	1.02381
SASH1	Up	yes	12	0	1.424
SEMA4C	Up	yes	12	0	0.923
SIGLEC6	Up	yes	12	0	1.242
SLCO2A1	Up	yes	12	0	0.956
SOD1	–	yes	12	0	-1.134
SPAG4	Up	yes	12	0	1.336
SPP1	Up	yes	12	0	-0.619
TNFSF10	Up	absent, not differentially expressed in meta-analysis	12	>0.005
TREM1	Up	yes	12	0	1.019
VEGFA	Up*	yes	12	0	0.632
VIM	–	lost in leave-one-out-analysis	12	0.022	-0.516
* Results were inconsistent among studies, the majority of studies reported the result presented here
- No consensus among studies: equal numbers of studies reported upregulated and downregulated expression in preeclampsia
