# Supplementary material for: Meta-Analysis of Placental Transcriptome Data Identifies a Novel Molecular Pathway Related to Preeclampsia
Source: PLoS One. 2015 Jul 14;10(7):e0132468. doi: 10.1371/journal.pone.0132468 (PMC4501668; doi:10.1371/journal.pone.0132468)
Supplement: S3 Table — (XLSX) [file pone.0132468.s005.xlsx]

## Sheet: pathway analysis
Ingenuity Upstream Regulator Analysis						Gene Set Enrichment Analysis (top of the ranked gene list)
Upstream Regulator	Molecule Type*	Predicted Activation State	Activation z-score			Gene Set Name*	Size	NES	FDR q-val
HIF1A	transcription regulator	Activated	4.163			SEMENZA_HIF1_TARGETS	31	2.51702	0
PDGF BB	complex	Activated	3.4			ELVIDGE_HYPOXIA_BY_DMOG_UP	109	2.46997	0
CREB1	transcription regulator	Activated	3.392			MENSE_HYPOXIA_UP	70	2.46108	0
PPARG	ligand-dependent nuclear receptor	Activated	3.085			LEONARD_HYPOXIA	41	2.44979	0
CSF3	cytokine	Activated	2.961			ELVIDGE_HIF1A_AND_HIF2A_TARGETS_DN	83	2.43656	0
NUPR1	transcription regulator	Activated	2.828			ELVIDGE_HYPOXIA_UP	140	2.39791	0
Insulin	group	Activated	2.823			ELVIDGE_HIF1A_TARGETS_DN	72	2.30062	0.000134224
WNT5A	cytokine	Activated	2.621			WANG_ADIPOGENIC_GENES_REPRESSED_BY_SIRT1	17	2.25285	0.00035334
TLR2	transmembrane receptor	Activated	2.586			WINTER_HYPOXIA_METAGENE	187	2.23961	0.000524056
NCOA3	transcription regulator	Activated	2.401			FARDIN_HYPOXIA_11	25	2.21238	0.000751205
ATF4	transcription regulator	Activated	2.394			WINTER_HYPOXIA_UP	62	2.19486	0.000768219
IL3	cytokine	Activated	2.353			SMIRNOV_RESPONSE_TO_IR_6HR_DN	87	2.10995	0.00371618
IFNG	cytokine	Activated	2.336			PEDERSEN_TARGETS_OF_611CTF_ISOFORM_OF_ERBB2	52	2.10296	0.00430233
ERK	group	Activated	2.283			NAGASHIMA_EGF_SIGNALING_UP	48	2.09584	0.00440182
PRKCE	kinase	Activated	2.2			VANDESLUIS_COMMD1_TARGETS_GROUP_3_UP	55	2.09108	0.00423529
MTORC1	complex	Activated	2.197			HARRIS_HYPOXIA	61	2.07703	0.00467944
CD38	enzyme	Activated	2.194			QI_HYPOXIA	100	2.06201	0.00552451
F2R	g-protein coupled receptor	Activated	2.19			SAKAI_TUMOR_INFILTRATING_MONOCYTES_UP	22	2.03759	0.00744044
IFNB1	cytokine	Activated	2.173			MOSERLE_IFNA_RESPONSE	18	1.98006	0.0167052
NR5A2	ligand-dependent nuclear receptor	Activated	2.172			KIM_HYPOXIA	23	1.97654	0.0167766
RELA	transcription regulator	Activated	2.101			TIAN_TNF_SIGNALING_NOT_VIA_NFKB	19	1.96721	0.0181007
RAF1	kinase	Activated	2.088			BILD_HRAS_ONCOGENIC_SIGNATURE	164	1.96155	0.0182284
TGFB3	growth factor	Activated	2.028			EINAV_INTERFERON_SIGNATURE_IN_CANCER	19	1.95383	0.0199146
TGFB2	growth factor	Activated	2.016			KEGG_GALACTOSE_METABOLISM	20	1.94738	0.0204339
GATA4	transcription regulator	Activated	2.013			PHONG_TNF_TARGETS_UP	47	1.93747	0.0228854
TLR4	transmembrane receptor	Activated	2.008			PRAMOONJAGO_SOX4_TARGETS_UP	47	1.93713	0.022043
F2	peptidase	Activated	2.007			CROMER_METASTASIS_DN	64	1.93201	0.0224976
KDM8	other	Activated	2			MISSIAGLIA_REGULATED_BY_METHYLATION_UP	95	1.91929	0.0255577
CDH11	other	Activated	2			REACTOME_GLYCOSPHINGOLIPID_METABOLISM	17	1.90881	0.0278554
PLAG1	transcription regulator	Activated	2			FARMER_BREAST_CANCER_CLUSTER_1	21	1.89772	0.0309237
NEDD9	other	Activated	2			REACTOME_GLUCOSE_TRANSPORT	28	1.8864	0.0341001
NCOR1	transcription regulator	Inhibited	-2			KANG_DOXORUBICIN_RESISTANCE_UP	47	1.88276	0.0345833
COMMD1	transporter	Inhibited	-2			VANTVEER_BREAST_CANCER_METASTASIS_DN	99	1.88267	0.0335353
SMARCA4	transcription regulator	Inhibited	-2.158			MANALO_HYPOXIA_UP	160	1.86947	0.0375785
GATA3	transcription regulator	Inhibited	-2.2
COL18A1	other	Inhibited	-2.213			Gene Set Enrichment Analysis (bottom of the ranked gene list)
KLF2	transcription regulator	Inhibited	-2.219			Gene Set Name	Size	NES	FDR q-val
Esrra	transcription regulator	Inhibited	-2.236			REACTOME_VIF_MEDIATED_DEGRADATION_OF_APOBEC3G	38	-2.23876	0.000697426
TSC2	other	Inhibited	-2.403			PICCALUGA_ANGIOIMMUNOBLASTIC_LYMPHOMA_UP	140	-2.26285	0.00102924
NKX2-3	transcription regulator	Inhibited	-2.449			REACTOME_AUTODEGRADATION_OF_THE_E3_UBIQUITIN_LIGASE_COP1	37	-2.23892	0.00104614
						REACTOME_REGULATION_OF_ORNITHINE_DECARBOXYLASE_ODC	37	-2.22211	0.00104721
* Filtered for genes, RNAs and proteins only						REACTOME_CROSS_PRESENTATION_OF_SOLUBLE_EXOGENOUS_ANTIGENS_ENDOSOMES	35	-2.20383	0.00189149
						REACTOME_CDK_MEDIATED_PHOSPHORYLATION_AND_REMOVAL_OF_CDC6	37	-2.1649	0.00209856
						REACTOME_AUTODEGRADATION_OF_CDH1_BY_CDH1_APC_C	42	-2.14566	0.00240312
						REACTOME_APC_C_CDH1_MEDIATED_DEGRADATION_OF_CDC20_AND_OTHER_APC_C_CDH1_TARGETED_PROTEINS_IN_LATE_MITOSIS_EARLY_G1	47	-2.12769	0.00288326
						REACTOME_P53_INDEPENDENT_G1_S_DNA_DAMAGE_CHECKPOINT	38	-2.10628	0.00361193
						REACTOME_SCF_BETA_TRCP_MEDIATED_DEGRADATION_OF_EMI1	40	-2.0939	0.00430434
						REACTOME_P53_DEPENDENT_G1_DNA_DAMAGE_RESPONSE	42	-2.08921	0.00438845
						WOOD_EBV_EBNA1_TARGETS_UP	84	-2.05614	0.00593045
						REACTOME_ACTIVATION_OF_NF_KAPPAB_IN_B_CELLS	46	-2.04446	0.00603533
						REACTOME_CYCLIN_E_ASSOCIATED_EVENTS_DURING_G1_S_TRANSITION_	50	-2.05816	0.00614296
						REACTOME_DESTABILIZATION_OF_MRNA_BY_AUF1_HNRNP_D0	38	-2.04477	0.00636742
						KEGG_PROTEASOME	34	-2.05821	0.00665487
						KEGG_ALANINE_ASPARTATE_AND_GLUTAMATE_METABOLISM	20	-1.98535	0.0133309
						REACTOME_REGULATION_OF_APOPTOSIS	43	-1.9769	0.0136443
						REACTOME_ER_PHAGOSOME_PATHWAY	44	-1.98563	0.0139224
						REACTOME_APC_C_CDC20_MEDIATED_DEGRADATION_OF_MITOTIC_PROTEINS	48	-1.9788	0.0140445
						REACTOME_SCFSKP2_MEDIATED_DEGRADATION_OF_P27_P21	43	-1.99048	0.014446
						TURASHVILI_BREAST_DUCTAL_CARCINOMA_VS_LOBULAR_NORMAL_DN	37	-1.98685	0.0146388
						HOWLIN_CITED1_TARGETS_1_DN	30	-1.95085	0.0172829
						WU_SILENCED_BY_METHYLATION_IN_BLADDER_CANCER	37	-1.95236	0.0175617
						REACTOME_REGULATION_OF_MITOTIC_CELL_CYCLE	59	-1.9553	0.0177314
						REACTOME_ORC1_REMOVAL_FROM_CHROMATIN	52	-1.91304	0.0240427
						REACTOME_ANTIGEN_PROCESSING_CROSS_PRESENTATION	54	-1.92132	0.0241088
						REACTOME_CDT1_ASSOCIATION_WITH_THE_CDC6_ORC_ORIGIN_COMPLEX	42	-1.91512	0.0244163
						SCHUETZ_BREAST_CANCER_DUCTAL_INVASIVE_UP	265	-1.91589	0.0250474
						REACTOME_SIGNALING_BY_WNT	53	-1.90779	0.0252964
						BRACHAT_RESPONSE_TO_METHOTREXATE_UP	16	-1.88918	0.0306243
						LIU_PROSTATE_CANCER_DN	293	-1.89071	0.0308333
						REACTOME_REGULATION_OF_MRNA_STABILITY_BY_PROTEINS_THAT_BIND_AU_RICH_ELEMENTS	61	-1.87726	0.0336328
						ULE_SPLICING_VIA_NOVA2	30	-1.87848	0.0340126
						DACOSTA_ERCC3_ALLELE_XPCS_VS_TTD_DN	28	-1.85672	0.0422393
						FINAK_BREAST_CANCER_SDPP_SIGNATURE	15	-1.85036	0.0442118
						BREDEMEYER_RAG_SIGNALING_NOT_VIA_ATM_UP	36	-1.84674	0.0446071
						* Blue-marked gene sets are related to hypoxia
