# Supplementary material for: Meta-Analysis of Placental Transcriptome Data Identifies a Novel Molecular Pathway Related to Preeclampsia
Source: PLoS One. 2015 Jul 14;10(7):e0132468. doi: 10.1371/journal.pone.0132468 (PMC4501668; doi:10.1371/journal.pone.0132468)
Supplement: S4 Table — Indicated microarray samples were analyzed by the Gene Expression Barcode 3.0 and the resulting z-scores are shown. The z-score is the number of standard deviations above the mean expression signal of the unexpressed null distribution. An average z-score of ≥ 3 for a gene-specific probe has been labeled as being expressed in that trimester. (XLSX) [file pone.0132468.s006.xlsx]

## Sheet: barcode_zscore
Affymetrix Probe ID	Gene Symbol	Data sets 1st trimester				Gene expressed in 1st trimester	Data sets 2nd trimester				Gene expressed in 2nd trimester	Data sets 3rd trimester				Gene expressed in 3rd trimester
		GSM252349	GSM252350	GSM252351	GSM252352		GSM252353	GSM252354	GSM252355	GSM252356		GSM252357	GSM252358	GSM252359	GSM252360
1558450_at	A2M	-1.94594	-2.07453	-1.92881	-2.37035		-1.82714	-1.64415	-2.13936	-0.979655		-1.27706	-1.76281	-1.73927	-0.711061
217757_at	A2M	14.3928	12.9631	17.3147	18.5201	yes	17.4228	17.3748	17.2115	17.6908	yes	18.1264	19.6878	18.7583	18.5896	yes
206527_at	ABAT	0.315731	-1.7317	1.54648	1.47355		-0.735944	-0.775615	1.29989	-0.855081		1.20477	-1.58072	0.504123	1.69976
209459_s_at	ABAT	4.61327	4.13728	8.94816	8.99305	yes	4.23331	3.55101	8.06359	3.7906	yes	7.63983	4.28246	6.42551	8.27494	yes
209460_at	ABAT	5.91944	4.26281	8.03318	7.99691	yes	4.47576	4.21787	7.65983	4.00096	yes	6.92578	4.02097	6.87693	7.79777	yes
1554878_a_at	ABCD3	2.93862	0.481549	1.90832	3.31379		5.44804	3.95524	6.26664	3.08923	yes	3.86819	4.92886	3.83606	5.99712	yes
202850_at	ABCD3	5.37713	4.98592	5.31858	5.48094	yes	5.43729	5.3643	5.26153	5.12832	yes	4.78145	5.42631	5.92467	5.34857	yes
204567_s_at	ABCG1	5.86026	1.56628	5.76756	6.41319	yes	7.24817	4.76598	7.39207	6.0408	yes	8.44599	7.08011	7.89565	8.18655	yes
211113_s_at	ABCG1	0.984321	-1.36073	0.627382	1.10656		2.37868	-0.678317	3.20774	1.09081		3.37279	3.00884	3.77063	3.06901	yes
232081_at	ABCG1	-2.01122	-2.73852	-1.98164	-1.02378		-0.520111	-1.69296	-1.2522	-1.85237		-0.101963	1.80344	1.17163	0.755615
218581_at	ABHD4	0.409839	0.227778	1.21946	0.711291		0.921693	0.976779	1.26536	0.468573		0.813396	0.658272	1.33929	1.15631
210838_s_at	ACVRL1	0.668635	0.747415	2.59281	2.59215		3.6954	3.25103	3.73929	4.09578	yes	4.75061	4.96244	5.21744	4.03976	yes
226950_at	ACVRL1	4.62247	7.06292	6.29849	8.04331	yes	6.73853	10.3966	9.08774	10.3854	yes	10.3942	11.8547	9.34075	10.4156	yes
202952_s_at	ADAM12	13.7193	14.7071	12.4088	11.8249	yes	14.239	12.5425	12.4143	14.6002	yes	20.2475	17.3013	18.5519	20.7501	yes
204943_at	ADAM12	5.22067	5.18751	8.29827	2.5222	yes	11.2168	4.68602	1.88667	5.66739	yes	19.6078	15.7978	18.3398	19.4246	yes
213790_at	ADAM12	13.2843	12.8533	10.767	12.0334	yes	12.3643	12.7315	12.8368	15.5415	yes	16.923	14.164	14.612	19.3402	yes
215613_at	ADAM12	2.38289	3.14449	3.8784	1.4893		3.48094	2.17558	2.73005	5.53137	yes	9.82771	10.6454	10.1614	10.1259	yes
226777_at	ADAM12	16.0017	17.3956	14.6512	15.0961	yes	17.1504	15.4792	16.3711	17.4069	yes	20.6858	18.65	19.3821	21.2894	yes
214913_at	ADAMTS3	-0.0436938	6.33441	-0.351409	0.527911		-0.243179	-0.254518	-0.240953	1.36981		8.36367	2.22305	7.03895	6.35278	yes
1559748_at	ADAMTSL3	0.269482	-0.795702	1.06631	-0.403712		-0.846066	-1.20743	0.0106412	0.969524		-1.24791	0.959504	0.762286	0.460462
213974_at	ADAMTSL3	3.87514	5.68056	1.60357	5.50164	yes	5.5779	8.19038	7.17014	8.58422	yes	7.83003	9.2099	9.84466	6.49634	yes
1554827_a_at	ADCY7	0.0935984	-0.00231154	0.711466	-0.96493		0.501595	-1.64242	1.39388	0.167886		-1.40817	-0.504243	-0.0928181	-0.256517
203741_s_at	ADCY7	7.40688	5.38028	7.88774	6.72475	yes	7.98196	7.15102	8.10212	8.68322	yes	7.76843	5.88231	7.65724	6.13137	yes
1565034_s_at	AFF3	-0.0888869	-0.297116	-0.780237	1.27254		-0.51629	-0.973478	-0.925236	-0.471863		-0.281325	-0.0447899	-0.0991554	-1.09976
205734_s_at	AFF3	1.06187	0.0535568	-0.357432	2.115		0.908018	0.835434	-0.945796	1.02327		-0.127591	0.6713	1.041	0.687749
205735_s_at	AFF3	-0.119001	-0.611675	0.343836	-0.331635		0.00694361	-0.117898	-0.0509422	-1.25336		1.57303	-0.559133	1.116	0.283375
227198_at	AFF3	0.769673	4.17939	4.17904	6.26998	yes	6.87007	6.31458	5.29033	6.42307	yes	7.58667	7.86917	8.9733	8.92413	yes
243967_at	AFF3	-0.327984	-0.159213	-0.447077	-1.32863		-0.663823	-1.07541	0.0681805	0.366168		0.593801	1.87587	0.172855	2.94388
218096_at	AGPAT5	7.26567	8.92153	11.1858	10.8341	yes	7.85658	7.59205	7.35766	8.71921	yes	7.88416	8.42221	10.2178	9.8833	yes
232007_at	AGPAT5	-0.262619	-0.740558	-0.548943	0.714698		-0.75937	-0.969685	-0.0875915	-1.19289		-0.912767	1.08192	-1.44118	0.137925
205357_s_at	AGTR1	16.8711	16.5462	16.372	17.1453	yes	18.5838	20.3201	18.9229	19.3011	yes	18.6118	20.0596	20.0205	18.227	yes
208016_s_at	AGTR1	12.2227	9.70056	11.3358	11.9234	yes	14.6887	15.523	14.9493	15.6179	yes	15.6254	16.3402	16.3298	14.1856	yes
206385_s_at	ANK3	12.2464	12.5092	12.7412	10.5084	yes	13.0472	11.7338	9.82996	10.7825	yes	17.5943	14.423	17.7296	17.3381	yes
207950_s_at	ANK3	2.37323	1.14417	1.85965	1.02411		3.65204	2.93436	1.65074	1.67853		6.88886	3.89802	6.8677	6.41754	yes
209442_x_at	ANK3	5.89381	7.05735	6.27638	4.70695	yes	6.56856	5.82471	3.85362	6.33475	yes	11.1485	8.71921	11.5279	11.1718	yes
238786_at	ANK3	0.372796	-0.381051	-1.00002	-1.42899		0.216597	-0.688011	-0.93468	0.404678		2.72803	-0.953627	1.35149	2.53813
239726_at	ANK3	0.61041	2.24618	1.03766	-0.868171		2.05677	-0.0241915	-2.54502	2.26791		6.68415	3.68114	8.98778	6.93207	yes
221036_s_at	APH1B	0.961022	-0.0357246	0.86383	0.699394		1.02756	0.14199	1.67511	0.471826		0.925574	-0.0922618	0.0137557	0.317117
226358_at	APH1B	-0.200566	1.08425	0.517545	0.579467		0.835661	1.33329	0.767249	0.64607		0.388321	-0.0271391	-1.69257	-0.823364
206656_s_at	APMAP	12.3738	11.5425	11.9707	11.7232	yes	12.0381	12.6174	11.2143	11.9103	yes	11.2846	11.5172	11.8157	11.9331	yes
227857_at	APMAP	-2.017	-0.481654	-0.68934	-0.717962		-1.34382	0.230043	-1.01347	-0.225903		-0.0917168	-0.185195	0.448658	0.611684
228309_at	APMAP	1.14328	1.83966	1.75675	0.148409		0.787968	2.25997	-0.060592	1.30939		0.578604	0.398317	3.29679	0.386434
202629_at	APPBP2	6.0567	5.66996	6.33869	6.34093	yes	6.40516	6.29598	6.31306	6.3374	yes	7.08117	6.75031	7.19936	7.21239	yes
202630_at	APPBP2	3.89405	4.6726	4.3689	4.24523	yes	4.47102	4.73371	3.74266	4.74527	yes	5.69132	5.03618	6.18098	6.1106	yes
202631_s_at	APPBP2	2.0765	2.16927	2.95309	2.80925		3.03182	2.58377	2.20243	2.77782		5.65758	3.26655	4.75251	5.40762	yes
215402_at	APPBP2	-0.782829	1.01037	0.091641	-0.222381		0.918981	0.713989	-0.934837	-0.0690416		0.802095	0.976291	0.696866	0.626022
207542_s_at	AQP1	8.75003	3.85766	5.82874	7.49051	yes	4.60621	1.85746	4.56615	6.07652	yes	7.4839	5.54021	2.00315	5.75914	yes
209047_at	AQP1	13.4005	9.8579	10.1946	11.9088	yes	8.47227	7.6512	7.56652	10.4093	yes	11.4563	8.09764	4.76103	8.62677	yes
218076_s_at	ARHGAP17	1.73799	2.79454	2.63182	2.36799		2.77842	2.108	1.88148	3.0756		6.40285	4.94283	6.1183	6.88593	yes
208009_s_at	ARHGEF16	0.166688	0.344719	0.00296855	0.160756		-0.561158	0.324015	0.813395	-0.032105		0.0564626	-0.461219	0.822405	0.0397979
205109_s_at	ARHGEF4	-0.366067	0.766302	-1.30581	-1.34427		-0.783622	-0.906749	-1.19142	-1.47813		-0.634249	0.65969	-2.18175	-0.151232
211891_s_at	ARHGEF4	0.152118	-0.990109	-0.0464435	-0.348734		-0.388072	0.397287	0.705632	0.149511		0.30197	0.452495	0.191407	0.0687124
216912_at	ARHGEF4	-0.15573	-1.43315	-1.59723	-1.23056		-1.19188	-0.22357	-1.85237	-0.760613		-0.33016	-0.740204	-1.42784	-1.16631
205865_at	ARID3A	8.85512	10.9165	7.13499	8.21641	yes	8.23607	8.46339	5.71564	7.84433	yes	6.48446	6.18407	6.97742	6.81343	yes
228008_at	ARID3A	9.76388	12.2014	8.57214	9.40135	yes	7.81246	9.57934	6.76503	8.17583	yes	5.6153	7.10923	6.23731	6.14542	yes
1558000_at	ARID5B	0.645742	-0.0618265	-0.00864076	-0.112995		-0.182581	0.318038	0.91695	-0.801073		0.676728	0.0760187	0.98181	0.322299
1558001_s_at	ARID5B	-0.389838	-0.928201	0.671644	0.213172		-0.165977	-1.15013	-0.341338	-1.30388		0.238741	-0.568165	0.19152	0.521024
212614_at	ARID5B	9.83817	9.55956	12.6482	12.5337	yes	9.76432	9.62888	10.9783	10.173	yes	11.0725	10.1718	10.575	11.1852	yes
235404_at	ARID5B	-0.0120185	-0.0662028	1.54364	1.60942		-0.0796484	0.631788	1.99354	0.252396		2.68969	0.952605	1.09482	1.55745
241969_at	ARID5B	0.829303	-0.010324	1.47927	0.95352		-0.415029	-0.444779	-0.024584	0.0654256		0.720677	-0.150696	-0.26831	-0.0719724
202206_at	ARL4C	4.3529	2.67412	3.82475	3.60549	yes	5.86204	3.28305	4.64217	4.32837	yes	5.71125	3.86177	6.20616	7.33329	yes
202207_at	ARL4C	8.09234	6.5869	7.37909	6.69422	yes	9.49426	6.4764	7.47949	8.46969	yes	9.88122	8.31826	10.2337	11.727	yes
202208_s_at	ARL4C	1.80327	1.7413	1.62568	1.07938		2.39222	1.3542	1.36284	2.37267		2.27424	1.30187	2.89764	3.73304
213759_at	ARL4C	1.17629	-0.939556	-0.609707	-0.0957371		-0.409178	-0.995257	-0.263181	-1.11345		0.337501	0.135939	1.3635	0.195838
218150_at	ARL5A	5.5807	5.81267	5.34053	5.42234	yes	6.16754	6.01512	5.544	6.14539	yes	6.72792	5.89891	6.54873	6.73193	yes
226617_at	ARL5A	6.17714	6.05825	6.15839	6.11216	yes	7.35698	6.79749	6.43224	6.8415	yes	8.77169	6.9754	8.06509	8.73439	yes
243176_at	ARL5A	1.21793	-0.145369	1.13192	1.76742		1.2423	1.92068	1.50538	1.9345		3.33348	1.44789	2.68442	3.65206
202986_at	ARNT2	-0.533416	2.23106	0.188187	1.70024		0.414501	-1.18484	0.642919	1.0328		-0.0918509	-0.000266546	-0.283444	0.304316
1555797_a_at	ARPC5	10.5214	7.50465	9.4212	9.16158	yes	11.5965	8.62264	10.9585	10.0029	yes	11.0081	10.7876	10.9001	11.5946	yes
1569325_at	ARPC5	-0.911783	-0.373496	-0.662077	-1.01273		-1.43694	-2.26197	-2.00438	-1.37715		-1.17138	-0.645562	-0.959903	-0.883756
211963_s_at	ARPC5	10.997	9.92803	10.6074	10.2301	yes	11.6553	10.4369	10.9564	10.9052	yes	11.6324	11.2511	11.4881	11.8236	yes
206414_s_at	ASAP2	6.70242	6.96698	6.70212	7.44751	yes	7.82791	8.348	8.86436	7.98966	yes	7.08578	8.35352	7.581	6.58772	yes
1554627_a_at	ASCC1	2.21066	-0.184773	1.81975	1.69283		2.96313	2.19874	2.66524	1.91685		1.33179	2.47864	2.13226	1.20829
219336_s_at	ASCC1	0.197608	-1.05081	-0.189068	0.0760464		0.707999	0.304073	0.265102	-0.2122		-0.587235	-0.00141643	-0.310396	-0.526271
208898_at	ATP6V1D	9.72616	8.03039	9.26119	9.0423	yes	9.8761	8.93374	9.02674	8.46228	yes	9.69279	8.26598	8.6144	9.08758	yes
208899_x_at	ATP6V1D	9.7939	8.49283	9.49435	9.15876	yes	9.94604	9.27828	8.92273	8.45464	yes	9.77764	8.70392	8.87752	9.64758	yes
214923_at	ATP6V1D	-0.0194853	-0.241222	0.441544	-1.14205		0.199636	-0.355872	0.510193	0.062457		0.118023	-0.378286	-0.117785	0.722262
235864_at	ATP6V1D	0.783294	1.18472	0.932867	0.269253		1.44658	-1.14885	0.690631	-0.0754033		0.454378	-0.62088	0.404026	0.0852313
214342_at	ATXN7L1	1.6532	-0.6181	-0.562483	-0.54907		-1.55658	-1.56806	-0.888634	0.16176		-0.128668	0.213507	-0.743728	0.21259
214343_s_at	ATXN7L1	-0.300475	-0.316206	0.680225	0.069861		0.834988	0.533081	0.608894	0.08322		0.738646	-0.548232	0.449217	0.495013
227732_at	ATXN7L1	-1.05492	0.251096	-1.29953	0.156552		-0.840507	-0.264293	-0.570996	-0.769244		-0.271576	-1.24843	-0.761186	-1.37046
232265_at	ATXN7L1	-1.40261	0.100755	-0.272211	1.01308		-0.60904	-1.61569	-1.91926	-1.05343		-0.224016	-0.661897	-0.824199	-2.04573
221484_at	B4GALT5	5.52834	8.67408	5.15418	5.15609	yes	5.1023	6.18046	6.66763	6.86426	yes	7.08259	6.00895	4.80872	4.37591	yes
221485_at	B4GALT5	7.60424	7.05386	6.69589	6.78106	yes	7.41093	6.81911	7.95342	6.33616	yes	7.03187	6.79332	6.53704	6.507	yes
204194_at	BACH1	10.1708	7.75027	7.95196	8.0045	yes	9.54171	8.85032	10.0594	9.85348	yes	9.87323	11.2239	9.64965	9.68466	yes
234315_at	BACH1	-0.411575	-0.904919	-0.38854	-0.41558		0.285283	-0.448816	-0.541025	-0.599091		0.951743	-0.67873	0.328843	0.0496066
234938_at	BACH1	-0.657005	-1.1542	-0.224779	-0.363817		-2.08433	-0.292086	-0.35875	-0.507606		-0.880823	-1.51096	-0.991612	-0.228972
221178_at	BAIAP2L2	-0.853727	-0.66144	-0.923012	-0.905059		-0.784733	-0.142216	-1.28148	0.0913582		-0.503629	0.388627	-0.912279	-1.23314
228876_at	BAIAP2L2	-0.839191	-1.06494	-1.37961	-0.651238		-0.998495	-0.374821	-1.38827	-1.44548		-0.664014	-0.987292	-0.600896	0.00951974
202391_at	BASP1	15.691	14.5945	15.1171	15.1445	yes	15.1578	14.8719	15.3734	14.7726	yes	15.2453	14.6332	14.2029	14.7537	yes
228589_at	BASP1	0.616906	-0.112044	0.00345009	0.239958		-0.431952	0.114395	-0.608601	0.642363		0.125043	1.5957	0.84636	-0.262004
204032_at	BCAR3	5.29733	3.48704	3.96266	4.73118	yes	6.79957	4.78204	5.48671	6.43576	yes	8.78597	6.50471	6.70979	8.93083	yes
203576_at	BCAT2	2.40603	1.20478	1.98144	1.73478		2.44464	2.84489	2.15006	1.08924		2.49315	1.88156	3.1279	3.37568
215654_at	BCAT2	-0.748936	-1.68507	-1.24594	-1.67383		-1.23814	-1.08458	-1.1776	-1.69407		-0.0917132	-1.23728	-1.15548	-0.17824
203140_at	BCL6	5.30802	5.64392	6.78878	7.21852	yes	4.0205	3.68483	6.15896	5.04866	yes	7.17364	7.48112	4.43259	6.71185	yes
215990_s_at	BCL6	0.893963	-0.494693	2.249	1.74048		1.69063	-0.717381	2.16447	0.688821		2.50159	2.63449	0.224846	3.26266
228758_at	BCL6	-0.988743	-0.599252	-1.54044	-1.8361		-2.04695	-1.37512	-0.800949	-0.29317		0.884491	0.723775	0.490745	2.05608
201169_s_at	BHLHE40	4.35283	0.136664	1.47075	2.02962		3.39942	1.94042	6.13427	0.866492	yes	5.67935	5.39413	0.783051	3.35083	yes
201170_s_at	BHLHE40	8.96167	6.95888	7.03718	7.05233	yes	7.2503	7.27148	9.41404	5.8533	yes	9.03426	9.08384	4.96053	6.78349	yes
221530_s_at	BHLHE41	9.97755	8.87822	10.1922	9.89453	yes	12.589	11.2366	11.4192	12.6144	yes	9.52265	9.85867	9.7656	9.18688	yes
223185_s_at	BHLHE41	2.62315	0.981146	1.62581	1.18263		4.11348	3.33533	2.86618	0.74846		0.37396	1.26071	1.15836	0.53957
231242_at	BHLHE41	2.27208	0.0133635	0.988809	0.828339		1.47897	1.21663	0.050795	0.608155		0.617373	1.12397	0.639474	1.07832
231243_s_at	BHLHE41	1.98407	-0.0834399	1.25135	0.582543		4.59914	1.81582	2.48367	2.04731		1.36886	0.556152	2.3227	2.36933
221478_at	BNIP3L	6.92672	6.61114	6.93741	7.6245	yes	7.25734	7.42704	7.91693	7.32387	yes	7.6641	7.4696	7.39819	7.84028	yes
221479_s_at	BNIP3L	10.3167	8.35046	9.84636	10.7224	yes	10.3538	10.8958	11.2543	10.1382	yes	11.4436	10.8064	11.0925	11.4556	yes
203502_at	BPGM	6.58591	6.67756	6.83988	6.94318	yes	8.29946	6.79243	6.42422	6.15672	yes	11.9857	8.06232	11.4965	11.3056	yes
204167_at	BTD	0.446165	-0.71592	1.01882	1.23863		2.44721	1.06761	2.34702	1.21739		3.27956	1.60473	2.10376	1.66542
214116_at	BTD	-0.217061	0.12284	0.417615	0.054255		0.734247	-0.000410463	-0.268207	-0.203399		0.207022	-0.43451	-0.00094154	-0.947979
214117_s_at	BTD	1.54732	-0.473844	2.58076	2.45268		3.29479	2.12644	3.51378	1.61063		3.28896	3.38754	2.8373	2.76154	yes
201235_s_at	BTG2	1.34713	-1.30484	1.09087	0.764545		2.37731	0.933339	2.49361	2.00545		3.30541	4.25047	4.35634	3.49493	yes
201236_s_at	BTG2	8.33801	6.28553	8.96867	8.95719	yes	9.48737	9.82387	9.41554	9.84111	yes	10.6969	10.5312	11.4755	10.5055	yes
209182_s_at	C10orf10	3.32201	0.632159	4.42195	4.48366	yes	4.25814	2.74293	4.58852	2.87273	yes	7.23004	6.46096	7.30488	6.28804	yes
209183_s_at	C10orf10	8.52079	5.95256	10.3535	11.5822	yes	9.76702	8.43488	11.1448	9.02878	yes	13.9798	12.5306	14.0291	13.1188	yes
1555787_at	C11orf63	-0.435218	0.305285	-1.39378	-0.900262		-0.780659	-1.7868	-0.949971	-1.87062		-0.146597	-1.30561	-0.569848	-1.28277
220141_at	C11orf63	-1.19105	-0.693555	0.304954	0.0383184		0.0801438	-1.5279	-0.599142	-1.09086		4.37108	0.232036	3.39219	4.28394	yes
1554039_at	C14orf159	0.76371	0.376797	0.221812	-0.727234		-0.933093	0.150775	-0.877819	-0.287332		-0.919492	-1.3655	0.507387	-0.0052273
218298_s_at	C14orf159	4.13024	4.59205	4.62856	4.81926	yes	4.10004	4.44198	3.71453	4.44102	yes	3.99406	5.13328	4.68344	3.51286	yes
221190_s_at	C18orf8	2.04553	1.91497	2.82834	2.94865		3.09343	2.85905	2.10678	2.74223		4.13115	3.38717	3.91125	3.61999	yes
232345_at	C18orf8	-0.689704	-1.13197	-1.19967	-1.25325		-0.41073	-2.01266	-2.12868	-0.764993		-1.40425	-0.290567	-1.06693	-1.38673
232348_at	C18orf8	0.974659	1.20401	0.276632	-0.391693		-0.407944	-0.10818	-0.0135987	0.649155		0.1281	0.24913	0.0942656	-0.626418
219283_at	C1GALT1C1	7.04501	6.4621	6.77455	7.46971	yes	7.08957	6.47372	7.96652	6.49236	yes	7.16527	7.33682	6.77671	6.58906	yes
219662_at	C2orf49	2.61608	0.567461	2.1869	2.78857		3.28115	1.62106	2.36971	1.85781		3.29313	2.87109	2.79497	3.57502	yes
226951_at	C2orf49	0.629055	-0.605357	0.974783	0.698217		1.34267	1.28141	1.01845	1.01275		0.54619	1.46798	1.30396	0.414702
243093_at	C2orf49	-0.128149	-0.73862	-0.29355	1.53745		1.80184	1.61165	1.47145	0.891987		1.34344	1.65386	0.148947	1.94327
221342_at	C6orf25	-0.41631	-1.27596	-0.259965	-0.00682058		-0.641459	-0.117923	0.790072	-1.04657		-0.538531	-0.828762	0.0788914	-0.014011
208809_s_at	C6orf62	10.6637	11.1537	10.7714	11.4028	yes	9.72078	10.3934	10.4622	10.7189	yes	9.69694	9.89383	9.81365	8.7575	yes
213875_x_at	C6orf62	5.03293	3.77822	4.79199	4.68887	yes	5.62206	4.26109	4.86342	4.60568	yes	5.42898	5.5802	5.48093	5.22317	yes
206208_at	CA4	-2.05448	0.273211	-0.68335	-0.447399		-0.851892	0.0321476	-1.04219	-0.245166		-0.00328038	1.99175	-0.230801	0.918344
206209_s_at	CA4	-0.401573	-1.05198	-0.765684	-0.84925		-1.02895	0.816609	-0.722913	-0.144986		3.22315	3.50284	-0.922278	1.50757
219342_at	CASD1	3.0388	4.1886	3.19989	3.77822	yes	4.05607	4.44165	3.08757	4.16012	yes	4.30775	3.30752	3.23796	4.10356	yes
231244_at	CASD1	0.637422	-0.395994	-0.780888	0.0149922		-0.273858	-0.395903	-0.542073	0.00678545		0.700121	-0.288566	-0.0770455	0.72599
242000_at	CASD1	0.0382747	-1.51838	-0.920027	-0.89187		-0.810179	-1.02718	-0.749485	-1.12558		-0.53239	-0.545769	-0.632423	-0.211816
1554637_a_at	CBFA2T2	-0.658891	-0.886732	-1.81295	-0.178592		0.475933	-0.337022	-1.1793	-0.755956		-1.37263	0.0731139	0.1053	1.34911
207625_s_at	CBFA2T2	0.393527	1.92032	0.0784306	-0.153705		0.176329	0.234586	-1.21498	-0.381013		-1.20868	-0.106699	-0.040915	0.62413
209144_s_at	CBFA2T2	0.141434	1.03975	0.22832	0.282556		0.708158	0.727276	0.019843	0.366577		-0.434753	0.570144	0.647369	0.409852
209145_s_at	CBFA2T2	0.435479	-0.0619409	-0.0341881	-0.195358		-0.813207	-0.204942	0.240642	0.512274		-0.538369	1.65498	0.867252	0.834377
238549_at	CBFA2T2	4.02542	6.459	1.51434	3.01159	yes	3.69304	4.82414	2.49093	4.81598	yes	4.61212	4.47198	4.52444	4.64915	yes
1570650_at	CCBL1	-1.48399	-0.278036	-0.74423	-0.338535		-0.882609	-1.0156	-0.7593	-1.19948		-0.277883	0.526573	0.260313	0.0608444
1570651_at	CCBL1	0.543291	-0.303917	-0.536131	-0.836411		-0.872017	-0.760653	0.123513	-0.897036		0.115793	-0.948903	-0.356115	0.43367
206037_at	CCBL1	-0.50085	-0.63455	-1.07909	-0.588363		-1.5641	-2.42237	-0.806431	-1.81171		0.0807254	-1.83321	-1.24548	-1.89497
209472_at	CCBL2	8.74156	7.17609	6.79708	6.31119	yes	7.26277	5.85313	6.16144	5.36559	yes	6.6753	7.01826	6.20978	6.21929	yes
205827_at	CCK	1.91787	2.05219	4.44623	1.86455		7.00128	0.864343	-1.19396	1.98764		11.0157	8.83978	11.1881	11.2805	yes
200951_s_at	CCND2	7.27562	7.12831	7.611	5.75981	yes	7.17232	6.85868	5.67058	6.77578	yes	3.40768	5.66696	4.72326	6.10576	yes
200952_s_at	CCND2	6.71923	5.99589	5.37338	4.68139	yes	7.00587	5.37958	6.89952	6.45253	yes	3.06662	6.44578	5.21752	7.16094	yes
200953_s_at	CCND2	13.7281	14.792	14.2118	13.6575	yes	13.7657	14.1572	13.5835	14.3406	yes	10.5334	13.2693	12.1299	13.2744	yes
231259_s_at	CCND2	2.76945	1.28312	1.14086	0.0242215		3.38671	0.125991	1.76979	2.08066		-1.41172	1.8326	0.597028	3.04413
203416_at	CD53	9.55817	6.31449	11.2078	9.74703	yes	12.1547	9.65624	11.5411	11.8598	yes	10.4644	10.9677	9.87727	9.69014	yes
237606_at	CD53	-0.808927	0.241798	-0.466683	-0.597091		-0.208788	-0.593447	0.359181	-0.663352		0.113266	-0.779027	-0.0798514	-0.852672
242946_at	CD53	-0.111422	-2.19145	-0.37782	0.0498294		-0.572271	-0.977246	1.02769	1.4576		0.75658	0.524891	0.34926	-0.45131
200663_at	CD63	17.2421	16.7247	17.599	17.6115	yes	16.8101	17.0348	17.3462	17.415	yes	17.6884	16.8918	17.1934	17.5651	yes
207172_s_at	CDH11	12.2112	11.8932	12.9729	12.1442	yes	13.6008	12.8581	13.6043	13.7075	yes	8.81493	11.1537	9.25062	10.3516	yes
207173_x_at	CDH11	19.7408	20.5626	20.2446	20.1865	yes	21.0168	20.8227	20.7382	21.1144	yes	17.1629	18.734	17.2649	18.2215	yes
236179_at	CDH11	11.8508	13.7821	12.2101	11.1995	yes	13.8274	14.5256	12.222	13.9764	yes	7.11309	10.1411	9.123	11.4602	yes
239286_at	CDH11	1.33357	5.92668	5.67972	5.69471	yes	4.99296	4.85286	6.01048	5.23258	yes	1.24034	3.52473	3.40348	1.33357
204154_at	CDO1	16.1211	13.5032	14.1464	13.4964	yes	16.0944	14.1753	13.6868	13.5761	yes	16.4338	14.5636	16.0974	16.1944	yes
243706_at	CDO1	2.94381	5.1715	3.25066	0.515895		0.631482	1.02694	-0.656426	2.70797		3.95122	6.01142	5.36954	3.56486	yes
204039_at	CEBPA	8.21471	5.73954	6.14489	6.02253	yes	7.72042	7.07266	6.03963	6.85454	yes	8.24328	7.25927	7.76846	8.09746	yes
212501_at	CEBPB	16.052	16.1148	15.6259	15.7888	yes	16.1349	16.1472	16.5991	16.4207	yes	18.5097	17.0949	18.0237	18.373	yes
219242_at	CEP63	4.90135	4.16719	4.49202	4.58117	yes	4.85828	5.25958	4.60065	5.17681	yes	3.21613	4.33341	3.72279	3.85198	yes
222151_s_at	CEP63	0.99104	0.646607	0.384447	0.937952		2.15895	0.858664	1.28936	1.36395		1.29381	2.71875	0.625048	1.53367
233650_at	CEP63	-0.719065	-0.863303	0.800053	-0.975092		-0.365404	2.24782	-0.025024	-0.468347		0.410738	-1.15269	0.766928	-0.489308
202175_at	CHPF	3.2757	3.61319	3.57379	3.73831	yes	3.09014	2.84459	3.91123	2.79645	yes	4.68612	2.69688	3.24736	3.75978	yes
218182_s_at	CLDN1	-0.113607	0.575556	0.472367	1.28941		1.96581	-0.227884	4.2862	0.466206		3.20517	2.05909	7.33912	4.38007	yes
222549_at	CLDN1	3.74911	1.76225	4.85234	6.65734	yes	6.68164	6.40565	11.2445	5.54953	yes	9.57431	6.4857	12.4868	9.24135	yes
204482_at	CLDN5	1.63607	1.40221	4.34616	4.70712	yes	2.35369	3.48496	3.81959	2.77527	yes	3.77278	5.48553	3.98895	3.62688	yes
219529_at	CLIC3	17.0619	15.1484	13.5189	13.317	yes	15.3817	13.4273	15.0729	13.6016	yes	17.7852	14.7004	16.7607	18.0651	yes
213839_at	CLMN	0.830897	0.206427	2.15395	2.03033		-0.398164	-0.95575	1.83319	0.413074		2.6708	0.928001	3.69808	2.66837
221042_s_at	CLMN	2.3104	0.0830054	1.90573	2.20375		1.35095	-0.168923	2.45603	0.567655		8.40503	2.88742	5.80521	7.07922	yes
225757_s_at	CLMN	1.27333	1.31649	2.2495	0.790665		0.682972	0.738354	1.78641	0.752094		4.70031	2.68982	4.90832	3.90622	yes
225759_x_at	CLMN	-2.03328	-1.37807	-0.72029	0.766478		-0.583022	-1.71565	0.391314	-1.07297		1.5928	-0.667035	1.29949	3.18455
1557798_at	CNPY2	0.0510774	0.254326	0.334777	-0.276893		-0.223152	-0.662858	0.626666	0.25264		-0.716096	0.255031	0.087444	1.37179
202857_at	CNPY2	12.861	12.6783	12.2763	12.6061	yes	12.6173	12.5099	12.4986	12.5633	yes	12.9428	11.6508	12.0615	11.6773	yes
209796_s_at	CNPY2	7.47808	6.22587	6.87687	7.02077	yes	7.75702	6.77484	7.26362	6.94469	yes	8.28125	6.75422	7.06149	7.38294	yes
209797_at	CNPY2	0.733062	1.00073	0.657726	-0.780124		1.30513	1.23914	-1.19955	-1.04064		2.28124	0.69316	0.850322	1.30686
204636_at	COL17A1	7.96713	2.89491	1.93494	2.03307	yes	3.40452	2.51526	6.91844	2.79586	yes	7.07266	3.13581	0.619031	1.46504	yes
202403_s_at	COL1A2	21.8675	21.604	20.6045	20.3537	yes	19.9676	20.7617	21.3919	21.3434	yes	16.8902	20.6621	19.9504	20.9951	yes
202404_s_at	COL1A2	23.6441	23.2523	21.9874	21.8989	yes	22.2104	22.5525	23.247	23.429	yes	19.1099	22.6956	22.0365	23.4077	yes
229218_at	COL1A2	9.85658	12.5302	6.75164	7.77739	yes	8.68593	11.1732	9.14192	11.5668	yes	3.5145	8.53329	8.31072	9.04372	yes
1558034_s_at	CP	1.25876	5.89412	14.6413	13.4401	yes	-1.10399	-0.279781	10.1796	-1.75178		-1.63473	2.37313	-0.30405	-1.17412
204846_at	CP	0.588155	3.24147	14.4305	13.2936	yes	-0.169369	-1.98233	10.6894	-0.689661		-0.649632	1.99153	-0.905256	-2.19751
214282_at	CP	0.209557	1.53094	0.380713	0.692099		-0.0807546	0.0948404	0.802405	-0.365326		0.311716	-0.48401	0.253231	-0.671859
227253_at	CP	0.664662	1.00062	12.3526	11.1978	yes	-0.0588607	-0.619678	9.68861	-1.2624		0.429638	0.322213	-0.687467	-0.899359
228143_at	CP	-1.47345	1.43982	12.8866	11.8744	yes	-1.4608	-1.12913	7.68728	-0.387374		-0.04691	-0.164483	-0.782618	-1.42572
202160_at	CREBBP	5.78424	7.4068	6.4952	6.69764	yes	6.53171	6.92322	6.2115	6.70199	yes	6.99784	7.38622	6.84639	7.1163	yes
211808_s_at	CREBBP	-0.5532	-0.812003	0.0313069	-0.694971		-0.0195302	0.146042	-0.157056	0.197897		-0.268693	-0.991496	0.554942	0.406574
228177_at	CREBBP	-1.46683	1.11552	0.0569709	0.150048		-0.438802	-0.553515	-0.279134	-0.0985987		0.171718	-0.177575	-0.598236	0.54302
235858_at	CREBBP	-0.98701	-1.73682	0.176637	-1.30819		-0.619019	-1.11352	-0.253276	-0.376344		0.864098	-0.97135	1.79252	-0.12749
205629_s_at	CRH	1.5632	2.67922	1.67862	-0.154542		3.4383	0.175189	-1.12334	0.338601		14.999	8.98278	9.74179	16.7847	yes
205630_at	CRH	6.06306	5.11518	3.75734	2.48144	yes	11.6502	1.35906	0.297808	1.01849	yes	23.5137	20.3803	20.416	23.7904	yes
202332_at	CSNK1E	3.78191	3.71592	3.12815	3.84235	yes	3.8078	4.49374	4.02289	4.36581	yes	3.74012	4.67846	4.36574	3.6391	yes
222015_at	CSNK1E	0.629189	-0.296884	-0.368539	-0.585332		-0.308618	-0.283925	0.0568778	-0.235827		0.164709	0.0904876	0.147556	0.570224
225756_at	CSNK1E	2.29384	3.30511	1.98528	2.7916		2.37991	2.56248	1.89341	2.33583		1.38219	2.68516	2.50931	1.62992
226858_at	CSNK1E	3.66972	1.94464	2.0438	2.36879		2.23343	3.00917	2.40093	2.44095		2.95933	4.05648	3.14557	3.5261	yes
206595_at	CST6	12.3051	2.78313	3.6059	5.98967	yes	4.26587	6.14182	2.61099	6.18642	yes	10.1766	5.38819	3.16967	4.62694	yes
231248_at	CST6	2.54702	0.533383	0.244239	-0.291579		-0.5607	-0.539022	-0.281047	0.0134833		1.22292	0.280668	0.387472	-0.316674
203445_s_at	CTDSP2	10.9747	11.0093	11.1953	11.3157	yes	11.0719	11.0269	10.6606	11.2115	yes	9.78615	12.0326	11.4673	11.2485	yes
208735_s_at	CTDSP2	1.58496	0.318726	1.27636	0.827769		2.10073	0.939657	2.13183	1.83587		1.99939	2.53189	2.48807	2.9251
200661_at	CTSA	9.06062	8.4138	10.1945	10.769	yes	8.71289	8.64975	9.37772	8.48939	yes	9.6135	8.34374	9.0894	9.3745	yes
201487_at	CTSC	13.8678	12.0311	14.385	13.2537	yes	15.2483	13.8738	14.9766	15.0249	yes	13.0693	14.0338	13.4889	12.3907	yes
225646_at	CTSC	12.711	11.5707	12.8537	12.8046	yes	14.1502	12.3798	13.5868	13.8798	yes	10.3232	10.9869	10.8307	9.50638	yes
225647_s_at	CTSC	15.8387	11.8458	15.9253	14.8984	yes	18.1847	14.4057	17.3991	16.5172	yes	15.1748	15.5101	15.6484	14.6305	yes
231234_at	CTSC	0.607053	1.71134	1.19111	0.618944		1.21715	0.985609	0.752034	2.29568		-0.0392702	-0.082747	-0.262331	0.312688
202450_s_at	CTSK	1.98661	6.38447	9.25678	8.32342	yes	5.91122	3.81652	8.9191	3.59976	yes	5.77525	4.1117	3.5541	2.22495	yes
218002_s_at	CXCL14	18.6365	20.8167	22.2589	22.2974	yes	19.238	20.4126	18.6728	21.9962	yes	13.1957	15.118	15.1002	16.219	yes
222484_s_at	CXCL14	18.8197	20.7986	22.0299	21.7963	yes	19.4684	20.4505	17.7505	21.0743	yes	14.5326	14.7061	14.8208	16.6916	yes
237038_at	CXCL14	0.914603	1.95659	1.18822	1.59011		-0.331243	0.0272407	1.37926	2.18592		-0.419705	-1.00766	-0.753089	-0.740368
218058_at	CXXC1	0.158972	0.308335	-0.152254	0.414909		0.0174826	0.116836	0.192595	0.0743581		1.36358	1.27787	1.74193	1.34009
48580_at	CXXC1	0.0839652	0.104932	-0.320553	-0.415675		-0.490991	-0.446377	-0.659396	-0.0439757		0.403846	0.433163	0.780828	0.436929
1560043_at	CYB5R1	0.552969	-0.326315	-0.90636	0.342798		0.127647	-0.869008	-0.69714	-0.249918		0.141432	-0.683232	0.200313	-0.615028
202263_at	CYB5R1	12.2783	8.32254	8.78617	8.42349	yes	9.99654	10.0327	10.4408	9.07712	yes	13.3956	10.6343	12.3054	12.625	yes
204309_at	CYP11A1	12.8809	13.1009	11.3483	11.1622	yes	12.1328	10.6674	9.74502	10.6816	yes	17.6898	13.4452	15.499	18.0684	yes
206424_at	CYP26A1	0.440814	0.360129	1.07537	-0.00302119		3.93381	3.8079	2.80285	2.47138	yes	0.181739	0.12699	-0.0832585	-0.0136677
205073_at	CYP2J2	10.2145	8.17623	7.94706	8.58901	yes	9.23579	9.10872	7.54078	6.3874	yes	8.74826	10.5706	7.92971	8.25076	yes
206523_at	CYTH3	1.50997	-0.671715	0.290361	0.457483		2.08156	1.79348	0.635607	1.85043		2.49094	3.01324	3.39587	3.22665	yes
225147_at	CYTH3	7.79718	9.64069	7.82821	7.54908	yes	8.76564	9.51694	7.14204	8.72321	yes	10.0114	9.85433	11.4456	11.0748	yes
236136_at	CYTH3	-0.695236	-0.776321	-0.777018	-0.688944		-0.914374	-0.514738	-0.271125	-0.477413		-1.19887	-1.22913	-0.192151	-0.673552
243752_s_at	CYTH3	1.77354	0.308065	1.34441	0.949739		5.56792	3.59781	4.98975	4.54518	yes	7.31261	7.68405	8.22191	7.73792	yes
1559370_at	DAB2	0.450435	0.413223	0.312464	-0.253616		0.67158	-0.0403093	1.08009	1.11676		1.49011	1.59636	1.83436	3.25641
201278_at	DAB2	14.2843	13.1724	13.0788	13.0672	yes	15.341	14.9703	14.4666	16.3024	yes	15.9687	15.0639	16.1763	16.0571	yes
201279_s_at	DAB2	14.6595	12.454	14.058	13.3091	yes	16.3028	14.4576	15.3288	16.3412	yes	16.534	15.5935	16.9335	16.7738	yes
201280_s_at	DAB2	15.3643	16.2869	15.5192	15.3449	yes	17.0337	17.2258	16.0785	17.8436	yes	17.6269	16.6211	17.7995	17.6318	yes
210757_x_at	DAB2	14.6642	13.6371	14.3607	13.944	yes	16.415	15.1449	15.353	16.4662	yes	16.5812	15.425	16.772	16.8435	yes
232898_at	DAB2	7.29849	8.54414	6.25101	5.29751	yes	8.13862	9.99919	5.48293	11.4467	yes	10.7024	9.65492	12.7252	10.5415	yes
240873_x_at	DAB2	8.08927	7.04478	8.08589	7.06688	yes	12.0477	8.1584	9.96538	10.3591	yes	13.4978	10.8976	12.9989	13.1024	yes
218260_at	DDA1	8.8327	6.7316	7.36966	7.42795	yes	8.79318	7.96858	8.52785	7.26893	yes	9.30878	8.67227	8.05048	8.47067	yes
227472_at	DDA1	1.02283	0.392788	0.441275	0.0706703		0.603565	0.271881	0.373577	0.0100448		-0.133017	0.530205	0.0964431	-0.692914
207431_s_at	DEGS1	11.2747	7.86372	10.7718	10.8066	yes	12.3518	11.163	12.1651	11.7582	yes	11.8145	12.1697	11.952	11.4402	yes
209250_at	DEGS1	8.72876	8.97391	8.70306	8.95291	yes	8.84244	9.51837	8.85687	9.42182	yes	8.89342	9.09743	9.16075	8.81388	yes
203699_s_at	DIO2	9.64597	13.4386	4.78296	9.36019	yes	7.39778	5.73253	7.32726	7.31584	yes	7.55231	0.438314	-1.01159	2.03431
203700_s_at	DIO2	3.3945	7.16706	1.60176	5.03312	yes	2.28961	1.77062	3.34464	1.80996		2.99291	-1.22717	-0.891472	0.760372
210819_x_at	DIO2	1.44991	5.68716	0.288392	1.36742		1.43486	0.971344	1.02445	2.13447		-0.382274	0.428156	-0.174247	0.300859
211215_x_at	DIO2	3.34086	3.80575	0.939533	2.27434		1.69885	0.523932	1.45838	0.685738		0.454951	-0.366306	-0.872288	0.846691
231240_at	DIO2	8.71076	10.2074	2.98604	8.59255	yes	7.56951	2.49558	8.50557	6.67886	yes	7.7401	-0.160257	-1.74392	2.5893
203810_at	DNAJB4	8.08819	8.10584	9.17961	8.31892	yes	8.80828	9.38393	8.8474	8.7556	yes	9.16074	9.46859	8.52086	8.20874	yes
203811_s_at	DNAJB4	4.08312	0.319624	2.85058	2.02721		5.74735	3.08745	5.22145	3.6784	yes	5.79616	5.80027	4.53186	5.59798	yes
218409_s_at	DNAJC1	3.77197	3.10092	4.45154	4.28635	yes	3.8663	3.61985	4.67969	3.60291	yes	3.85674	3.92565	3.3221	3.22159	yes
222620_s_at	DNAJC1	10.6843	10.9056	11.311	11.2201	yes	10.5902	11.3687	11.8809	10.7351	yes	10.3317	10.6903	10.3368	10.2392	yes
222621_at	DNAJC1	4.56728	4.6316	4.95259	5.16506	yes	4.61237	4.98345	5.49958	4.75256	yes	5.102	4.5062	4.46744	4.94415	yes
218457_s_at	DNMT3A	3.68955	5.11502	5.06144	3.75726	yes	5.47583	5.74111	4.3991	3.77188	yes	3.73016	4.88984	5.50695	5.27666	yes
222640_at	DNMT3A	6.11206	7.23521	5.92045	5.74536	yes	6.75591	7.50887	5.57588	6.33881	yes	6.42833	6.98103	7.76054	6.58131	yes
244428_at	DNMT3A	-0.255977	-1.14571	1.00458	0.999671		1.01292	0.611938	0.162308	-0.17172		0.261845	1.71514	1.19568	-0.251702
1554534_at	DPYD	-0.908543	-0.374026	-0.835701	-0.601368		-1.09481	-0.441669	-1.72209	-1.40116		-0.133489	-2.14805	-1.48879	-0.0110229
1554536_at	DPYD	-0.0853687	-0.205113	-0.552686	-0.0507179		-0.25667	0.110645	-0.53175	-0.547604		0.0825846	-0.332972	-0.547007	-0.633475
204646_at	DPYD	2.72214	0.914627	5.13649	5.84859	yes	3.74977	3.86589	5.34321	4.24902	yes	6.27755	4.48618	3.08584	3.45383	yes
201430_s_at	DPYSL3	3.67492	1.97174	1.62614	1.10336		3.69618	1.11876	6.42237	4.43284	yes	1.78066	5.23998	3.54957	4.39792	yes
201431_s_at	DPYSL3	7.88929	8.09744	5.10704	5.21254	yes	8.7454	5.71832	8.78702	8.36475	yes	4.83338	8.23633	6.59314	8.23427	yes
237292_at	DPYSL3	-0.564631	-2.0036	-0.705608	-0.572377		-1.33388	-0.654988	-1.81201	-1.09564		-0.309276	-0.170671	-0.833616	-0.639116
201041_s_at	DUSP1	15.4113	12.0479	15.8143	15.7166	yes	16.4669	16.7896	18.2036	16.1139	yes	18.6148	18.0956	17.1933	17.3276	yes
201044_x_at	DUSP1	3.70296	-0.649158	3.80598	3.34622		5.93998	5.3762	8.72373	3.91086	yes	7.56437	7.59134	6.33143	5.59146	yes
226578_s_at	DUSP1	-0.754403	0.121482	0.187728	-0.0597293		-0.956119	0.371151	-0.630875	-0.431052		-1.15503	-0.365486	0.329146	-0.985705
204014_at	DUSP4	-0.623556	4.24156	2.41999	0.875305		4.40991	3.70191	1.05264	2.93726	yes	8.57395	7.39014	9.97652	8.25963	yes
204015_s_at	DUSP4	2.52597	3.71445	3.91887	1.75176		4.24793	2.743	2.4659	3.3577	yes	9.58117	6.86442	9.50548	8.39736	yes
226034_at	DUSP4	-1.97979	1.44511	0.354176	0.119508		1.98809	2.31537	0.676177	0.46937		6.28869	4.41434	6.88815	5.4292	yes
200703_at	DYNLL1	11.642	12.0093	11.9186	11.9761	yes	11.8366	11.8101	11.6559	11.571	yes	11.5894	11.5998	11.1174	11.1035	yes
202968_s_at	DYRK2	3.76044	4.53917	4.40062	4.36731	yes	5.4411	5.97679	4.83105	6.41029	yes	6.3386	6.75053	6.64938	7.16218	yes
202969_at	DYRK2	3.76097	3.86402	3.20732	2.96664	yes	5.21634	5.01719	4.77775	5.7699	yes	4.9689	6.78723	6.74471	7.21617	yes
202970_at	DYRK2	1.47635	0.43238	0.524938	0.394537		-0.0939263	-0.259695	-0.03946	-0.0438113		-0.28295	1.49997	-0.451055	0.881029
202971_s_at	DYRK2	2.49039	4.39412	3.95144	4.72105	yes	4.51605	3.98753	4.1911	4.63545	yes	5.33245	5.4985	5.56956	6.255	yes
219424_at	EBI3	12.0538	9.88783	5.7825	8.0035	yes	11.8875	9.21145	11.9128	11.7667	yes	19.2179	12.4173	16.5314	19.2586	yes
218282_at	EDEM2	5.65287	4.60418	6.54901	6.01863	yes	6.13415	4.62568	6.06291	4.97017	yes	6.97333	5.59988	5.3073	5.56271	yes
203617_x_at	ELK1	-0.404758	0.0767829	-0.19976	-0.522975		-0.281072	-0.190873	-0.0691652	-0.153922		0.227858	-0.833697	0.594827	0.246085
210376_x_at	ELK1	0.677661	-0.201538	-0.0129218	0.0919986		-0.362312	-0.533331	0.455034	-0.0452955		-0.44687	-0.801419	0.674644	1.09064
210850_s_at	ELK1	1.48332	0.726345	0.791809	0.250005		-0.350754	0.48118	1.05658	0.329939		0.650928	-0.389515	0.470493	0.380445
201808_s_at	ENG	1.84293	1.13381	2.93828	3.65198		4.28902	1.82727	5.18118	2.55645	yes	6.37188	4.47496	4.67763	6.38463	yes
201809_s_at	ENG	6.3647	6.92094	7.28208	7.75552	yes	7.07426	6.81728	7.67741	7.06696	yes	9.38698	8.32224	8.85664	9.65338	yes
228586_at	ENG	-0.0861573	-1.10744	-0.576605	-0.859166		-0.414468	0.318272	-0.88512	-0.993068		0.183002	-0.566235	0.0685296	-0.268802
201231_s_at	ENO1	9.98321	9.33409	9.2648	9.18249	yes	8.59304	8.35705	9.18642	8.40247	yes	7.49496	8.43561	7.21601	6.74546	yes
216554_s_at	ENO1	0.708718	-0.0180096	-0.485809	-0.466619		-0.727515	-0.546683	-1.45936	-0.457274		-2.39392	-1.39107	-1.51119	-1.93564
217294_s_at	ENO1	15.7844	12.1418	14.0197	13.2539	yes	14.3467	12.0827	15.1047	12.4239	yes	12.3996	13.5571	11.699	11.533	yes
240258_at	ENO1	-0.673308	-0.85207	-1.23204	-1.32567		-1.06212	-0.179665	-1.1142	-0.00736829		-1.1983	-0.552834	-2.16546	-1.72315
205065_at	ENPP1	2.62362	0.191194	2.39369	2.62175		2.74758	1.59279	1.99782	4.57991		1.7691	5.85076	1.54343	4.7185	yes
205066_s_at	ENPP1	10.9665	11.9165	11.3447	11.4962	yes	12.5975	12.0272	12.2235	14.1678	yes	9.29717	14.1472	12.2187	12.649	yes
228952_at	ENPP1	4.18008	4.53634	5.65749	5.19559	yes	6.47189	6.18916	4.70346	8.16101	yes	1.99948	6.52726	6.02285	7.02397	yes
229088_at	ENPP1	7.3847	10.3739	9.26046	9.67819	yes	9.62782	10.4502	9.56348	11.7939	yes	6.26898	9.53074	7.34182	9.20512	yes
209392_at	ENPP2	16.9821	16.9819	16.5467	16.7613	yes	18.5673	18.6834	18.2466	19.4759	yes	16.6558	17.9785	17.717	17.5451	yes
210839_s_at	ENPP2	14.5076	12.7157	13.6637	13.4999	yes	16.7655	16.3379	15.9402	17.9604	yes	13.5776	15.5997	14.9277	14.7191	yes
207691_x_at	ENTPD1	1.47514	1.0016	5.01668	6.04571	yes	6.47438	2.16943	5.76388	3.52603	yes	10.3813	6.29519	9.09992	11.624	yes
209473_at	ENTPD1	1.90367	2.47442	5.28963	5.58529	yes	5.54987	4.09536	5.03545	4.12873	yes	8.88412	6.43832	7.7735	9.68052	yes
209474_s_at	ENTPD1	-0.101631	-0.415994	5.01656	4.27124		6.6385	3.3664	5.03277	1.15098	yes	9.93749	6.32797	8.44499	11.3003	yes
228585_at	ENTPD1	-1.38475	0.559101	1.08826	0.370081		0.205927	-1.11117	-0.574954	-0.233439		4.88415	2.57889	1.79634	5.48577	yes
202221_s_at	EP300	1.37259	2.50072	0.39022	1.09958		0.90434	1.6993	0.601993	0.815251		1.98908	0.902066	2.14518	2.69366
213579_s_at	EP300	1.4917	0.404987	0.275686	0.756391		2.14069	1.27577	1.2134	1.24965		2.82169	3.08448	3.2727	3.02951	yes
204718_at	EPHB6	-1.98522	0.317669	0.66754	-0.807031		-0.985311	-1.24911	-1.10176	-1.4135		1.82551	-0.386785	2.42905	0.885829
218778_x_at	EPS8L1	1.67162	-0.182982	0.898494	0.730412		1.49314	2.10156	1.77859	0.463484		2.97221	2.47524	2.32383	3.30791
218779_x_at	EPS8L1	4.80608	6.69071	4.91602	3.94919	yes	5.23305	5.7302	3.02911	5.2214	yes	9.54906	10.2767	8.48293	10.6002	yes
221655_x_at	EPS8L1	3.36842	5.74383	3.86154	1.92553	yes	4.18391	4.29696	2.43798	3.4879	yes	8.29564	8.56989	7.02943	9.50564	yes
221665_s_at	EPS8L1	5.39769	6.71495	5.73308	4.73596	yes	6.7755	6.9272	4.87832	5.31888	yes	10.7562	10.7928	9.41632	11.8684	yes
91826_at	EPS8L1	5.88503	9.04162	6.36472	4.98735	yes	6.70426	7.37254	4.74331	6.59057	yes	11.1158	11.5296	10.1142	12.099	yes
221542_s_at	ERLIN2	3.64747	3.46067	3.94378	3.79784	yes	3.70696	3.61353	4.13638	2.86855	yes	2.89376	2.64919	2.62732	2.51897
221543_s_at	ERLIN2	6.49697	6.29784	6.67039	6.78345	yes	6.00988	6.33667	6.18582	5.75454	yes	5.62464	5.13882	5.426	5.62116	yes
238615_at	ERLIN2	0.69925	-1.16285	-0.441274	-0.0875411		1.24968	1.176	2.05442	1.49593		2.65523	-0.138724	1.88558	2.23122
218498_s_at	ERO1L	3.72444	1.25062	1.90464	2.90351		1.86083	1.71801	3.22064	1.48173		3.73771	2.92641	2.9057	2.69233	yes
222646_s_at	ERO1L	7.25983	4.2668	4.74787	5.27001	yes	4.74433	3.86872	5.43027	3.45695	yes	6.07582	5.17977	4.6448	5.32182	yes
225750_at	ERO1L	8.97249	7.85873	7.28648	7.55782	yes	6.8639	7.34222	8.05882	6.88995	yes	8.35443	8.65142	7.69976	7.81234	yes
207981_s_at	ESRRG	12.537	12.3356	11.8138	11.4837	yes	13.0781	13.0158	11.2563	12.1321	yes	16.0596	12.2881	15.4877	16.0245	yes
209966_x_at	ESRRG	8.39726	7.9231	7.74831	7.63377	yes	9.81646	10.5702	7.58075	7.92967	yes	10.4587	8.01156	11.2038	11.6952	yes
208621_s_at	EZR	11.7961	9.77293	9.83173	9.95783	yes	11.7585	11.5118	12.2395	10.4609	yes	12.9126	12.0639	12.3649	13.4827	yes
208622_s_at	EZR	13.3061	11.4224	11.6448	11.8721	yes	13.0966	13.0723	13.4841	12.4273	yes	14.5673	13.6616	14.2611	15.0233	yes
208623_s_at	EZR	13.7082	13.4856	13.2172	13.2538	yes	13.3459	13.9144	13.3634	13.3105	yes	14.797	13.8089	14.5419	14.9366	yes
217230_at	EZR	1.73918	1.71212	1.3506	0.0471621		0.182414	2.21532	0.139375	1.29942		1.07497	2.13022	2.81764	1.82244
217234_s_at	EZR	12.6905	11.5723	11.2638	11.0808	yes	12.5945	12.4312	12.9298	11.8533	yes	13.8836	13.0359	13.3913	14.3539	yes
203305_at	F13A1	15.2572	14.0727	14.7276	14.4407	yes	17.4168	16.5808	17.392	18.4263	yes	16.6625	17.1666	17.2955	16.2429	yes
1555908_at	FAM120A	0.255154	-0.749075	-0.211178	-0.41364		0.472732	0.198074	-0.178208	-0.743665		0.503197	0.817793	1.39197	0.100107
1555944_at	FAM120A	-1.37189	-0.152925	-3.03009	-2.01749		-2.5512	-1.01022	-1.70208	-1.28462		-2.01024	-1.1088	-2.19317	-2.25586
1555945_s_at	FAM120A	9.04945	10.4942	8.92838	9.11564	yes	8.03237	8.84107	7.60209	8.21117	yes	7.72601	8.17309	7.77012	7.60352	yes
1555947_at	FAM120A	-0.611376	-1.26779	-1.09119	-0.551558		-1.14413	-0.297653	-1.49383	-1.41145		-1.83124	-1.7087	-2.08676	-0.362419
1555948_s_at	FAM120A	6.01282	7.50224	6.43421	6.84997	yes	6.53312	6.0959	5.8375	6.30329	yes	6.30614	6.38057	6.37761	6.71138	yes
1559711_at	FAM120A	-0.0300814	0.135809	0.602842	-0.952818		-1.49014	-0.877542	-0.919161	-1.18285		0.679977	-0.0117619	-0.245478	0.215098
200767_s_at	FAM120A	2.71172	2.88313	2.78424	2.37079		2.13417	2.14939	1.86654	2.1645		1.81234	2.25862	1.89952	1.73213
200774_at	FAM120A	15.2255	14.9515	14.8857	14.9515	yes	14.7839	14.7648	14.4843	14.5467	yes	13.7505	14.42	13.6019	13.9075	yes
210516_at	FAM120A	0.0367665	0.4552	0.504188	-0.482909		-0.214634	0.397919	0.89694	0.399989		-0.550732	-0.427957	-0.260776	-0.303151
1558523_at	FAM184A	1.61913	2.96679	-0.878168	1.10024		1.24368	3.12171	1.5176	1.8544		-0.10824	0.707131	1.54626	1.24409
220150_s_at	FAM184A	7.30896	6.98397	5.05413	6.25862	yes	8.04679	7.91365	6.42944	7.58132	yes	5.76394	7.21328	7.33288	5.07116	yes
230841_at	FAM184A	0.112106	-0.580645	-0.98252	-0.313702		-1.27573	-0.485659	0.0171402	0.326805		0.484739	0.638454	-0.811935	-0.726887
203088_at	FBLN5	9.80598	9.93137	12.3747	11.7561	yes	11.5876	10.6548	11.5986	11.6847	yes	9.56272	11.1493	10.2158	10.279	yes
1554737_at	FBN2	0.995891	1.5156	0.0980485	0.246541		-0.155501	3.07877	0.631748	1.3748		0.777834	1.28551	2.94175	0.801952
203184_at	FBN2	18.4334	18.9122	17.8445	17.8776	yes	17.9206	19.1692	17.3157	17.9349	yes	18.21	17.7934	19.5996	18.3788	yes
215717_s_at	FBN2	11.2407	9.8437	8.27387	8.66601	yes	9.98427	10.7121	5.37995	7.83469	yes	14.7827	9.61603	14.8233	16.2289	yes
1554899_s_at	FCER1G	9.80801	6.72465	11.674	10.6977	yes	12.8646	11.3945	13.0731	13.4105	yes	10.9287	11.4938	11.2245	11.0392	yes
204232_at	FCER1G	9.88925	8.28933	11.6417	10.2813	yes	12.1584	11.6006	12.5378	13.2327	yes	10.339	11.2881	11.0491	10.618	yes
208613_s_at	FLNB	7.0681	6.58543	4.52876	6.16982	yes	3.36395	3.76417	5.20172	3.28482	yes	4.34196	3.59315	1.73503	2.60577	yes
208614_s_at	FLNB	10.888	12.1239	10.1941	11.4013	yes	8.67341	9.49884	10.5025	9.3302	yes	10.2255	9.80755	7.53522	8.09039	yes
204406_at	FLT1	0.433087	1.13687	-0.400036	0.379167		0.0629833	0.184562	-0.561994	0.273619		-0.195418	-0.113953	-0.867825	0.219694
210287_s_at	FLT1	9.61668	3.33545	4.2219	7.52064	yes	9.51456	9.90408	13.1014	10.1543	yes	11.9568	11.1503	8.01972	8.82994	yes
222033_s_at	FLT1	8.71945	8.43236	7.26178	8.66224	yes	9.36618	9.87823	9.14111	10.2352	yes	10.8173	12.1343	10.7361	10.9781	yes
226497_s_at	FLT1	13.0451	12.191	9.71408	11.1165	yes	11.0518	13.3174	13.4101	12.7473	yes	15.2004	13.1847	11.2747	13.1354	yes
226498_at	FLT1	16.8724	16.2487	13.0805	14.9874	yes	14.7893	17.0772	17.0234	16.3175	yes	18.9789	17.0302	15.3907	16.8113	yes
232809_s_at	FLT1	-1.36272	-0.897775	-2.3326	-2.11891		-1.17626	-2.80372	-2.86071	-1.08666		-1.61144	-2.37324	-2.07073	-1.77695
1558199_at	FN1	9.74786	8.20131	0.927751	1.5892	yes	5.10524	7.53482	4.16031	6.33056	yes	6.65656	2.56253	2.0212	1.69094	yes
210495_x_at	FN1	22.5696	21.805	19.9401	21.3766	yes	20.7745	21.5171	21.7627	21.8698	yes	22.3802	20.9933	20.0804	19.8505	yes
211719_x_at	FN1	23.7942	23.1757	21.4489	22.7243	yes	22.1469	22.9147	22.9351	23.1121	yes	23.633	22.3458	21.4953	21.3932	yes
212464_s_at	FN1	22.8725	22.3619	20.3689	21.8247	yes	21.2369	21.9164	22.02	22.2442	yes	22.8656	21.3466	20.3135	20.2369	yes
214701_s_at	FN1	13.5414	7.29866	4.46553	7.59946	yes	10.1464	7.61662	12.7385	10.3264	yes	15.7901	10.6888	7.48087	7.8331	yes
214702_at	FN1	12.8288	10.2597	0.900346	7.49244	yes	7.71409	9.42074	7.41332	10.4055	yes	13.886	4.46382	1.11239	0.597196	yes
216442_x_at	FN1	22.8808	21.9571	19.9531	21.5307	yes	20.808	21.5443	21.8117	21.9733	yes	22.5378	21.0045	20.0047	19.7399	yes
204829_s_at	FOLR2	6.32245	3.948	6.09075	5.34472	yes	9.31149	6.75157	7.50608	9.01104	yes	6.98302	7.34328	7.18485	6.35929	yes
229619_at	FOLR2	-0.332465	-0.0653814	-0.131738	-1.1483		0.987066	1.09922	-0.770084	0.917797		-0.193431	-0.630853	0.704323	0.57257
1554033_at	FRMD4A	0.791478	0.0190374	0.573468	-0.982902		-0.538167	-0.578261	0.373247	-0.246269		-0.499717	-0.19485	0.334986	0.233868
1554034_a_at	FRMD4A	-0.679948	1.48427	0.304167	-0.94642		-0.791686	-1.11993	-0.519498	-1.20634		0.0650633	-0.55233	-0.464246	-0.651636
1560031_at	FRMD4A	3.6438	6.74032	0.872944	2.05472	yes	2.64573	5.54536	3.17298	6.08208	yes	3.3167	3.82818	3.21009	0.742563
208475_at	FRMD4A	1.7559	2.0451	-0.426918	-1.26288		-0.49187	1.03847	-1.4698	0.72802		0.561205	0.022035	0.120486	-0.737276
208476_s_at	FRMD4A	2.45489	4.21684	1.37056	0.191049		4.19298	3.49131	2.26045	3.52743	yes	3.21486	3.77437	2.54662	1.29642
225163_at	FRMD4A	5.4971	8.81318	4.36562	6.57225	yes	7.28907	6.20587	7.028	6.72508	yes	6.93437	6.93297	7.34409	6.93671	yes
225167_at	FRMD4A	9.59908	10.8457	9.07313	8.60597	yes	9.69674	10.715	9.52163	9.65403	yes	9.67912	9.80907	8.88709	8.51822	yes
225168_at	FRMD4A	7.38074	7.27457	6.50909	6.11112	yes	7.40594	7.93987	6.92045	7.58983	yes	7.23171	7.29521	6.16749	5.86654	yes
203697_at	FRZB	14.4879	14.3685	12.3915	12.2927	yes	13.5256	14.3479	9.93487	13.0648	yes	11.8231	13.0752	15.3246	14.6418	yes
203698_s_at	FRZB	14.232	12.0764	11.0671	11.179	yes	13.2619	12.9118	9.31057	12.186	yes	10.5923	11.5166	14.3248	14.0473	yes
231273_x_at	FRZB	-0.201476	0.209428	0.135756	0.358603		-0.319735	-0.495915	-0.00942805	0.755094		0.484595	-0.633092	0.295235	-0.0785856
244419_at	FRZB	2.03073	1.60271	1.32121	2.0605		0.985492	2.58251	0.92083	2.08939		1.02254	-0.0502996	4.14279	1.0533
203592_s_at	FSTL3	9.1913	11.0322	4.06522	8.6904	yes	6.49103	7.85507	8.59413	6.67088	yes	10.039	5.72252	3.00583	4.45182	yes
201945_at	FURIN	1.26439	1.95519	1.63389	0.797718		0.14802	1.73543	0.740787	0.85374		3.9801	2.20572	4.82293	5.22151	yes
202488_s_at	FXYD3	4.6527	4.27738	3.97304	3.91551	yes	3.99921	3.94267	3.30673	3.56084	yes	3.54895	3.20449	5.10143	2.88289	yes
202489_s_at	FXYD3	11.5807	8.84214	10.1082	9.52075	yes	10.8408	10.4504	9.63837	8.79243	yes	9.55653	9.13533	10.9323	7.925	yes
208868_s_at	GABARAPL1	5.56257	1.57731	6.09821	5.54888	yes	5.75451	4.08654	6.08837	4.76318	yes	6.84594	5.99034	6.80097	6.66531	yes
208869_s_at	GABARAPL1	9.14078	6.31651	9.83487	9.28638	yes	7.95336	7.76612	8.47803	8.10414	yes	8.64601	7.47053	9.08014	8.98594	yes
1557649_at	GALE	-0.536652	-1.27793	-1.55343	-0.472187		-2.16387	-0.663563	-1.18538	-1.18113		-1.52011	-1.90706	-0.708396	-1.63626
1557651_x_at	GALE	-0.130153	0.151387	-0.96301	-0.808905		-1.6572	-0.597968	-0.623147	-0.384237		-0.929626	-0.876762	0.258272	-0.761038
202528_at	GALE	5.16323	3.45082	4.71655	5.40735	yes	4.82748	4.23246	4.48323	3.4944	yes	4.9978	3.97929	4.42266	4.26031	yes
217787_s_at	GALNT2	7.87398	6.50069	4.85906	6.32716	yes	6.87678	5.56248	7.82176	5.9984	yes	7.8293	7.36738	5.54423	7.54715	yes
217788_s_at	GALNT2	8.8442	9.22243	7.15107	8.74191	yes	6.99193	7.29184	8.38496	7.14887	yes	6.3216	7.7336	5.99387	6.81009	yes
223991_s_at	GALNT2	4.64309	3.57101	2.37058	3.4971	yes	3.51754	2.97771	4.19263	2.46947	yes	3.68123	3.74505	2.38445	2.59672	yes
239930_at	GALNT2	-2.4431	-2.15033	-3.28597	-2.49748		-1.8303	-1.87271	-2.71396	-2.11583		-1.84785	-1.42826	-2.16109	-2.61312
214076_at	GFOD2	-0.651124	-0.628656	-0.231368	-0.324205		-0.240856	0.445355	-0.626982	-0.0493047		0.985051	0.923581	1.52682	1.42311
221028_s_at	GFOD2	0.0618842	-1.04894	-0.68732	-0.742426		0.118136	0.354821	-0.646316	-0.726932		1.11215	1.70626	1.21823	1.61725
214430_at	GLA	6.74849	6.95442	6.85011	6.36226	yes	7.28968	7.076	6.06287	7.31847	yes	6.26185	6.46214	6.34129	6.20528	yes
206662_at	GLRX	11.9539	11.5657	10.6558	10.9001	yes	10.5402	11.4893	12.4838	10.6749	yes	14.1133	11.4664	13.3798	13.1013	yes
209276_s_at	GLRX	10.0112	9.25083	9.22563	9.15103	yes	10.5357	9.38287	11.6563	8.98323	yes	14.4804	10.6452	12.8092	13.1524	yes
202382_s_at	GNPDA1	5.7429	4.60042	5.18856	5.09166	yes	6.60792	4.94447	5.00935	6.31765	yes	6.04131	4.59586	5.03021	5.2127	yes
208813_at	GOT1	4.69039	3.35629	5.95177	6.29193	yes	5.73511	4.22532	5.27812	4.26553	yes	4.95909	4.63635	5.52202	4.12101	yes
220901_at	GPR157	0.284638	0.0543171	-0.861852	-1.73004		-0.822553	-0.56119	-1.57245	-1.10036		-0.0446153	0.969954	0.897158	0.557426
227970_at	GPR157	5.34702	4.01615	4.69091	4.58951	yes	6.17969	5.64533	4.39151	4.67547	yes	5.35775	5.71712	6.24772	7.36852	yes
201348_at	GPX3	19.2982	19.563	23.013	23.3427	yes	18.5568	17.7707	20.6182	16.3766	yes	18.6805	19.2265	18.5495	17.993	yes
214091_s_at	GPX3	15.6193	15.5441	20.9928	21.2174	yes	14.6993	13.4875	17.4523	12.0497	yes	15.2005	15.7394	14.8161	14.2214	yes
200678_x_at	GRN	12.4759	9.80717	13.2521	13.1375	yes	12.7347	10.6851	12.0709	11.7755	yes	13.4132	12.03	13.2652	13.9312	yes
211284_s_at	GRN	11.2023	7.97564	11.6299	11.7909	yes	11.5033	9.31593	10.911	10.5347	yes	12.166	10.8512	12.0564	12.6294	yes
216041_x_at	GRN	12.1519	9.45229	12.9778	12.804	yes	12.5943	10.4323	11.9175	11.4395	yes	13.2045	11.8216	13.0262	13.72	yes
212056_at	GSE1	7.85045	8.7361	7.03907	6.80123	yes	5.73671	6.69939	4.99826	6.06179	yes	7.1526	7.03842	7.9358	7.97538	yes
212057_at	GSE1	10.4648	11.3959	9.5848	9.42619	yes	9.03051	9.61819	7.56737	8.86074	yes	11.4839	10.6386	11.5736	11.4696	yes
232988_at	GSE1	-0.555938	0.964105	-0.478192	-1.29638		-0.417142	0.177459	-1.36185	-0.392259		-0.43398	-1.74363	-1.16484	-0.717838
1564525_at	GSN	-1.83044	-1.50177	-1.44857	-1.88358		-1.63439	-1.28105	-1.72683	-1.76824		-2.49039	-2.35978	-0.920044	-1.6662
200696_s_at	GSN	11.4269	10.9564	13.156	13.2828	yes	11.0312	10.9514	12.906	10.7157	yes	11.7696	11.243	11.6329	11.6007	yes
214040_s_at	GSN	4.18336	1.56402	5.98566	4.9144	yes	4.7607	2.57756	6.44535	3.15379	yes	4.49551	5.18607	4.26393	4.58808	yes
227957_at	GSN	-0.269365	-0.268891	-0.23304	-0.751623		-0.198495	-1.21263	0.282414	-1.05473		0.627524	-0.587042	0.625109	-0.829306
227958_s_at	GSN	-0.756932	-0.706142	-0.625174	0.0362052		0.801204	-0.726432	0.289209	-0.0281694		-0.123945	0.970181	-0.03444	0.0657543
234431_at	GSN	-1.7109	0.414256	0.388347	-0.46324		-1.43071	-0.272398	-0.663665	-0.623228		-1.08766	-0.306704	0.0897589	-0.699086
206521_s_at	GTF2A1	-0.296226	0.592495	1.18835	-0.689708		0.373648	-0.10579	0.327268	0.16287		-0.390332	0.356363	0.522874	1.01377
225433_at	GTF2A1	5.7279	5.9073	5.59067	5.9693	yes	5.75317	6.07155	6.08384	6.27261	yes	6.79759	5.91048	6.6814	7.24941	yes
201944_at	HEXB	13.1113	12.2645	12.1482	12.0509	yes	13.0937	13.4903	13.7924	13.917	yes	15.1055	12.8855	13.6939	14.3314	yes
219719_at	HIGD1B	3.73749	3.06967	3.34848	4.88629	yes	7.9951	10.6707	7.90155	8.66994	yes	7.41267	10.195	9.62335	7.50815	yes
1554452_a_at	HILPDA	9.84428	6.58839	6.8762	6.56004	yes	7.11634	6.93728	9.13623	5.94865	yes	7.52939	6.58317	6.12793	6.25609	yes
218507_at	HILPDA	9.23254	6.49909	6.6165	6.13542	yes	6.46049	6.97481	8.50556	5.38515	yes	7.11357	6.20458	5.59929	5.98621	yes
200697_at	HK1	10.0003	9.95797	9.97316	9.90826	yes	8.76014	9.11378	8.99332	9.13253	yes	8.63143	9.18929	8.75261	8.85472	yes
202934_at	HK2	8.56124	4.70206	2.64852	2.76871	yes	1.41702	1.89749	4.54338	0.872386		3.51981	3.49078	-0.19097	2.29925
222305_at	HK2	-0.54898	-0.877927	-1.65648	-0.652315		-0.389551	-1.58651	-0.646129	-0.892289		-1.734	-0.872096	-1.1958	-1.0003
203744_at	HMGB3	12.9188	11.4493	7.81781	9.32943	yes	9.65578	9.61278	9.62332	8.61582	yes	12.8951	9.81739	10.2158	11.6366	yes
225601_at	HMGB3	6.60613	7.32399	4.40121	4.79931	yes	4.89572	4.89169	5.46505	4.72127	yes	9.14805	6.31817	6.21004	8.27927	yes
203665_at	HMOX1	11.4755	6.85328	5.58149	6.30746	yes	8.01892	7.21781	6.43142	7.69134	yes	7.5616	7.4748	7.30248	8.35573	yes
213147_at	HOXA10	2.54388	4.23291	5.22697	5.15447	yes	3.19948	3.35713	4.35832	4.10592	yes	0.665244	4.10476	3.36311	3.06398
213150_at	HOXA10	6.19281	9.03886	11.2479	10.8379	yes	8.85708	8.58622	9.51636	9.16957	yes	4.76054	9.33349	7.03754	7.64806	yes
205462_s_at	HPCAL1	3.85157	2.3381	4.07749	4.56379	yes	5.21189	3.48896	5.67134	4.34488	yes	7.064	4.85716	5.54809	4.18071	yes
212552_at	HPCAL1	6.89561	7.24395	6.83867	7.02041	yes	7.51165	6.79913	7.96101	7.40674	yes	10.1494	7.58764	8.46072	7.42244	yes
201185_at	HTRA1	14.9753	14.0275	13.8455	14.8601	yes	13.0221	12.0901	14.198	14.0513	yes	20.1069	16.8718	13.8279	20.1704	yes
205227_at	IL1RAP	6.28669	7.26648	1.23341	5.30171	yes	4.10433	2.96819	7.31593	4.77762	yes	9.68421	8.24522	8.08403	5.72227	yes
210233_at	IL1RAP	10.2366	8.30189	1.9767	2.08161	yes	9.63815	2.74276	8.13796	6.12109	yes	11.6447	2.96691	6.1756	9.39726	yes
210141_s_at	INHA	5.26951	3.90188	0.849841	2.68198	yes	2.14206	2.06253	2.14117	3.42329		9.00667	4.08883	4.72053	6.81077	yes
201625_s_at	INSIG1	1.09359	1.87906	0.361103	1.62601		1.43156	1.82596	2.19399	0.886579		4.9876	2.41596	2.98772	5.26995	yes
201626_at	INSIG1	7.666	8.1234	6.67917	7.94557	yes	7.97873	9.00171	9.38392	8.40712	yes	11.0876	9.51125	9.84502	11.4291	yes
201627_s_at	INSIG1	4.24483	4.60098	3.70875	4.53401	yes	6.01186	5.88017	7.32713	5.08652	yes	7.98121	6.69387	6.38574	8.6276	yes
206549_at	INSL4	15.5286	15.288	15.8377	14.4829	yes	17.1546	14.8044	7.52042	13.7259	yes	17.6417	13.8709	16.5422	19.0188	yes
203546_at	IPO13	0.559663	1.29915	1.02964	1.32461		0.384469	0.712712	0.588737	0.513832		1.19912	-0.00648992	0.969787	0.915457
202621_at	IRF3	1.81271	1.65241	1.32153	1.11412		1.71341	1.88193	1.60298	1.44633		0.193829	1.56028	0.83625	0.142115
205483_s_at	ISG15	8.6901	7.64806	7.42619	9.17889	yes	7.36107	8.16361	11.3217	5.71273	yes	10.2137	8.18571	6.54419	5.64883	yes
201389_at	ITGA5	8.74811	11.0224	6.20574	8.63833	yes	7.21291	7.50337	8.4886	7.35684	yes	10.9602	8.65661	9.67517	10.5204	yes
201187_s_at	ITPR3	0.0357247	0.212657	-0.884055	-0.590767		-0.799627	-1.02745	-1.92961	-1.07148		-1.40373	-0.575673	0.120872	-1.73254
201188_s_at	ITPR3	0.784087	1.93056	4.19741	4.37272		1.02601	1.54088	3.19027	1.32344		2.24381	1.81735	2.11388	-0.0635377
201189_s_at	ITPR3	1.92487	3.34358	4.601	4.82144	yes	1.8635	1.41766	3.05021	1.56064		2.6515	1.50534	1.64674	0.581733
239542_at	ITPR3	0.182635	-0.754583	-0.524122	-0.457304		0.716091	0.544704	0.1008	0.175335		0.910112	1.09748	0.981383	1.01324
201473_at	JUNB	9.65748	7.42847	10.0465	9.49586	yes	9.37371	10.1397	11.4887	10.6814	yes	10.3889	8.85817	9.94979	9.38484	yes
201015_s_at	JUP	7.71357	7.10154	7.53029	8.90621	yes	5.91007	5.71455	5.77853	4.89647	yes	6.69508	5.60359	6.04966	7.00779	yes
221821_s_at	KANSL2	4.53264	4.85513	5.15441	4.79214	yes	5.72258	5.42124	4.33466	4.91411	yes	6.46661	5.68405	5.62844	6.47167	yes
212689_s_at	KDM3A	4.6738	3.45586	3.24271	3.50602	yes	3.86917	4.02401	3.78727	3.51978	yes	4.48333	4.8669	4.35109	4.47367	yes
242758_x_at	KDM3A	0.302441	0.369237	0.00548209	-0.630822		-0.432557	-0.0929451	0.940866	-0.233463		-0.0898469	-0.49012	-0.623201	0.49435
202417_at	KEAP1	0.219221	0.335604	1.18355	1.18319		0.638132	1.04819	0.831527	0.729342		0.80324	0.740151	0.883699	0.699575
1559302_at	KIAA1467	-0.277733	0.618115	0.989317	-0.253282		-0.40166	-0.788831	-0.178527	-0.262621		-0.329321	-0.153809	0.321481	0.38608
213232_at	KIAA1467	0.180461	-1.21411	-0.474361	-1.55032		-0.8232	-0.251088	-0.99136	0.261307		-0.850115	-0.798444	-0.637612	-0.661661
213234_at	KIAA1467	3.23031	1.82371	0.992663	1.06178		2.88544	2.83415	1.55427	1.61117		3.8926	3.08684	4.92804	5.13086	yes
205978_at	KL	2.55436	2.66598	3.58393	5.75393	yes	10.9381	10.3579	10.5223	11.0053	yes	10.0013	12.0766	12.2059	10.1695	yes
207795_s_at	KLRD1	0.195986	-1.284	6.01219	5.05534		-1.61059	-1.0699	4.81315	-0.518324		2.46555	0.199414	-0.774862	-0.0220685
207796_x_at	KLRD1	0.869306	0.68017	2.92161	2.12125		0.399717	0.773605	1.98891	-0.158339		0.242042	1.53397	0.736655	0.91249
210606_x_at	KLRD1	-0.284496	-1.66079	7.32915	6.14813		-0.790938	-1.24808	6.23537	-0.216168		2.63271	0.83854	2.14481	0.289607
201650_at	KRT19	20.3564	19.9547	15.6274	17.8454	yes	16.333	15.761	17.7862	13.9767	yes	20.5443	17.3476	15.0705	18.262	yes
228491_at	KRT19	0.335575	0.276031	0.980956	1.06299		-2.01402	0.0936521	-0.131698	-0.251706		1.34442	-0.619718	-0.134528	-0.568331
200076_s_at	KXD1	1.66073	1.47746	1.59521	1.40791		1.99239	1.88928	1.81686	2.01967		1.19895	1.65535	1.36655	0.982353
218054_s_at	KXD1	-1.10389	-2.81865	-1.15977	-0.956713		-1.10367	-1.13553	-1.41277	-0.854944		-1.23101	-0.90404	-0.359312	1.33872
229316_at	KXD1	-0.572654	-1.65753	-1.57853	-1.66015		-1.13377	-1.23951	-0.879254	-0.650632		-1.44416	0.00859886	0.477106	-1.39451
207509_s_at	LAIR2	16.2338	8.2648	8.44356	15.4371	yes	13.2367	13.4024	5.40032	4.95556	yes	7.55588	4.8238	2.30003	4.71079	yes
205116_at	LAMA2	10.6685	8.5468	10.7324	10.5804	yes	11.6201	12.9822	10.5929	13.193	yes	8.07961	11.871	11.2935	8.09365	yes
213519_s_at	LAMA2	12.7339	11.1369	12.1423	12.1635	yes	13.5216	14.3163	12.1578	14.9471	yes	10.466	13.6447	13.32	10.6879	yes
216839_at	LAMA2	0.223082	0.308397	-0.513533	0.514298		0.153483	0.736989	0.126621	0.81127		-0.122512	0.254002	-0.326081	0.403932
216840_s_at	LAMA2	12.7427	10.6218	12.109	12.2387	yes	12.7087	13.8874	12.3075	14.3676	yes	9.72039	13.0756	13.1365	10.2328	yes
210150_s_at	LAMA5	8.03382	6.6931	6.88076	7.47527	yes	6.08487	7.14993	6.06924	6.60902	yes	3.99889	6.65171	5.61937	4.33283	yes
229570_at	LAMA5	0.410757	0.422385	0.318985	0.386638		0.249494	0.434732	-0.195674	0.259503		0.475748	-0.367429	1.11244	0.412663
218219_s_at	LANCL2	3.08029	2.87738	3.04635	2.96309		3.23136	3.19756	2.84529	2.60203		3.47122	2.80901	3.3073	2.84473	yes
222560_at	LANCL2	0.11105	-0.405841	0.0542067	-0.559887		-0.233501	-0.270559	-0.324432	0.321013		0.323324	1.23606	1.25525	0.537861
222561_at	LANCL2	0.436246	1.34478	1.48286	1.98972		1.33297	1.75546	1.53312	1.66752		0.769802	1.23237	1.56531	1.21578
210966_x_at	LARP1	0.747086	1.10544	1.57326	1.5162		1.10246	1.08786	1.01388	0.941574		0.439499	0.873686	0.962371	1.17195
212137_at	LARP1	10.2358	11.3792	11.3731	11.1616	yes	10.4107	10.4643	10.8666	10.6859	yes	10.0477	10.3537	10.5778	10.9438	yes
212193_s_at	LARP1	4.15181	4.54895	4.98054	5.31123	yes	4.90068	4.59048	4.77068	4.58519	yes	3.29798	4.69003	4.21378	4.96673	yes
239663_x_at	LARP1	0.0538765	-1.33532	0.735398	-1.16254		0.0475472	0.360576	0.212097	-0.35683		0.204502	-0.528852	1.21019	0.00793588
208885_at	LCP1	7.88837	5.67403	9.66176	9.01098	yes	8.0823	5.2511	9.99756	8.2637	yes	8.21138	6.42691	7.33553	8.71297	yes
207092_at	LEP	11.872	16.6115	7.41761	10.9543	yes	2.53098	4.13442	-0.310914	0.18876		13.7701	8.14958	0.539941	15.0573	yes
202594_at	LEPROTL1	5.29724	5.16445	5.58757	5.84703	yes	6.66029	7.05917	7.08213	6.97244	yes	8.18311	8.90097	7.38285	7.58725	yes
202595_s_at	LEPROTL1	6.65493	5.30006	6.8771	6.88702	yes	8.73053	7.87762	9.13609	7.85132	yes	9.83678	11.0623	8.53323	9.16583	yes
214471_x_at	LHB	3.42221	3.89895	5.41937	1.44765	yes	2.49131	0.416857	-0.936147	-0.368899		5.93633	2.5789	0.294923	5.9757	yes
212658_at	LHFPL2	4.40881	3.58203	3.98471	3.48047	yes	4.40584	3.93362	4.34903	4.36053	yes	3.96373	2.87624	3.9086	3.67946	yes
212325_at	LIMCH1	6.70036	5.61342	3.64512	4.778	yes	5.20092	3.70515	6.50781	2.98785	yes	12.2722	7.85461	9.04531	12.2487	yes
212327_at	LIMCH1	7.96467	9.9638	7.05895	7.21321	yes	6.56087	6.31844	8.34575	4.78245	yes	13.6435	9.55557	10.5427	13.4266	yes
212328_at	LIMCH1	8.15687	9.96315	7.17235	7.3629	yes	7.26785	6.73271	8.38723	5.70609	yes	13.6903	11.0315	11.1245	14.1927	yes
232457_at	LIMCH1	-0.151211	0.964307	-1.30179	-0.680072		-0.138523	-0.6028	-0.803804	-1.06431		-0.213934	0.663008	0.416084	-0.869435
212272_at	LPIN1	-1.28332	-0.673988	-0.392634	-0.0871821		-0.253627	-1.88188	0.57919	-0.934194		1.68711	0.2974	-0.0861253	-0.83602
212274_at	LPIN1	2.05007	3.5742	3.38877	3.66053	yes	2.43018	3.19595	3.43607	2.62451		3.90495	3.44566	2.93283	1.17502
212276_at	LPIN1	2.49104	2.82369	4.04959	4.13563	yes	3.71084	2.95244	3.7729	2.82971	yes	4.34634	3.97349	4.3173	3.39151	yes
207790_at	LRRC1	-1.63733	-0.530368	-1.31256	-2.03407		-1.5572	-0.860562	-2.58205	-1.20802		-0.302022	0.887917	-0.490467	0.482812
218816_at	LRRC1	9.85472	7.06176	6.85849	6.82994	yes	7.35251	7.33199	7.05972	5.94327	yes	10.694	9.0326	8.60595	11.0976	yes
203835_at	LRRC32	7.45842	7.25351	6.14971	6.85218	yes	6.48917	7.49641	7.74009	7.78209	yes	6.45382	8.21433	7.59844	7.61522	yes
215084_s_at	LRRC42	4.61461	3.56028	4.10063	3.80116	yes	5.22007	4.22991	4.68489	4.5716	yes	4.38866	4.53454	5.01705	5.29307	yes
202625_at	LYN	8.42538	8.21589	9.27312	9.59341	yes	9.79861	9.38405	9.6921	9.44117	yes	10.8001	9.11036	8.36667	10.4176	yes
202626_s_at	LYN	8.63959	7.95749	9.30394	9.67098	yes	10.2279	9.82517	10.2734	9.84718	yes	11.0924	8.95278	8.924	10.8786	yes
210754_s_at	LYN	6.70927	4.69934	7.74995	7.46591	yes	8.5384	7.16155	8.95482	8.33428	yes	8.47125	6.93323	7.1803	8.48592	yes
1566323_at	MAF	0.279718	0.0857023	0.45273	0.423027		0.328895	-0.152675	0.143112	0.139452		-0.0312351	0.439497	-0.0128567	0.520854
1566324_a_at	MAF	0.472842	0.119536	-0.177481	1.33999		1.21488	0.726201	0.0929048	-0.0153512		0.00864633	0.655601	-0.191919	3.45569
206363_at	MAF	7.98047	6.38475	7.93336	7.76046	yes	10.0097	9.12508	8.64344	10.4388	yes	7.43385	9.37518	8.31719	7.95747	yes
209347_s_at	MAF	0.203802	-0.365032	1.05026	1.75554		4.75934	0.564292	1.38122	3.17614		0.751777	2.20695	2.01843	1.59373
209348_s_at	MAF	12.2678	11.0964	12.2464	12.8044	yes	13.8423	12.82	12.671	14.3355	yes	11.8645	12.6684	11.8743	12.6992	yes
229327_s_at	MAF	7.26717	2.98085	8.33973	6.69494	yes	10.2561	5.85102	10.303	8.75659	yes	7.39582	9.34999	9.72471	8.91621	yes
210295_at	MAGEA10	5.66371	0.430242	6.31698	2.63792	yes	6.85129	6.3425	7.59543	4.74285	yes	12.6179	9.638	12.039	12.4504	yes
214180_at	MAN1C1	6.15797	6.57699	6.51445	5.34938	yes	6.62035	6.9243	4.93227	6.81543	yes	10.7714	8.98304	9.98022	11.9644	yes
218918_at	MAN1C1	9.88567	8.60983	10.05	8.96576	yes	11.5317	10.0652	9.90491	10.6316	yes	17.0586	13.4835	16.0006	17.6329	yes
205027_s_at	MAP3K8	4.42562	3.13174	2.51149	4.53737	yes	5.29114	5.8727	9.42914	7.85577	yes	9.2131	7.77382	6.19311	8.16705	yes
235421_at	MAP3K8	1.55674	4.58863	0.749533	1.12191		4.40234	5.36669	3.71144	6.95466	yes	2.74417	5.7805	4.63719	2.59675	yes
218311_at	MAP4K3	5.96128	5.57443	5.40144	6.37192	yes	6.82802	6.93521	6.42737	6.6449	yes	8.52824	7.17187	8.01723	8.45408	yes
202484_s_at	MBD2	10.3319	10.8285	10.7178	11.2347	yes	10.6281	9.71252	10.4926	9.55846	yes	11.4369	10.6198	10.1005	10.5303	yes
202485_s_at	MBD2	0.0512041	1.36947	-0.462986	-0.336245		0.475278	-0.0392303	1.10448	0.120057		0.303258	-1.00727	-0.305048	-0.255729
214396_s_at	MBD2	1.38388	0.287867	0.330824	-0.0693092		0.968644	1.38177	0.0921649	0.593101		5.48044	1.29901	0.908208	3.27294
214397_at	MBD2	5.64328	2.49046	1.25045	1.26009		3.86628	2.55419	0.450698	2.40506		6.70518	2.19562	1.74752	5.44919	yes
207761_s_at	METTL7A	13.2125	12.7513	13.3838	13.2134	yes	13.1193	13.2783	13.0246	11.7874	yes	10.8184	12.1707	11.4529	10.8987	yes
209703_x_at	METTL7A	6.4135	7.60738	6.61375	6.57187	yes	5.99076	6.96168	5.85709	6.1975	yes	5.46507	5.41632	5.63209	5.24161	yes
211424_x_at	METTL7A	-0.196155	-0.374939	-1.26878	-0.536523		-1.19352	0.192533	-0.439219	0.0873228		-1.04905	0.0684517	-0.676037	-1.15736
244376_at	METTL7A	-0.26999	0.126914	0.225704	-1.30284		-0.372016	-0.644376	-0.122476	-1.26405		-0.574119	0.298894	-0.9292	-0.913139
209758_s_at	MFAP5	18.2675	18.422	13.8573	17.3031	yes	16.9943	16.6923	17.7265	17.1163	yes	22.0643	16.3249	18.7368	19.0909	yes
213764_s_at	MFAP5	15.331	15.9576	10.732	13.5317	yes	13.9369	14.6607	13.7807	13.9647	yes	18.5983	12.8736	14.6848	13.3411	yes
213765_at	MFAP5	13.8491	13.7712	9.46208	12.3991	yes	13.2354	12.8515	13.4356	12.076	yes	17.6927	11.576	13.9524	12.9512	yes
201126_s_at	MGAT1	2.23948	1.34756	1.77006	2.1221		2.29821	1.6617	2.5975	2.34148		3.69296	2.35632	3.57606	3.77222	yes
212715_s_at	MICAL3	1.69377	2.84538	0.903945	1.62734		-0.473921	0.136363	1.01096	0.72915		-0.749927	2.18969	0.232287	0.493512
229474_at	MICAL3	-1.28165	0.0891157	-0.167005	-1.4439		0.121257	-0.718903	-0.622928	-0.628621		-0.810952	-0.977503	-0.160471	-1.14917
231553_s_at	MICAL3	-0.491775	-0.0671863	-0.534155	-1.11846		-1.24198	-0.919434	-0.901817	-0.601075		-0.789797	-1.27699	-0.203531	0.283043
231985_at	MICAL3	0.0591612	-0.206302	-0.877265	-0.880844		-0.516704	0.367192	-1.23277	-1.48151		-0.997939	0.00063205	-0.227631	-1.61194
218251_at	MID1IP1	3.0397	3.18219	5.05371	6.46903	yes	4.93244	4.78462	4.63846	4.85887	yes	4.0944	4.60106	4.9483	4.77339	yes
217871_s_at	MIF	16.509	14.8133	16.0742	16.1296	yes	14.6207	14.3914	14.8546	13.6306	yes	15.5655	14.159	13.7261	13.6531	yes
218551_at	MIIP	-0.25696	-0.759571	-0.920162	-1.63188		-0.851062	-1.08553	-1.1138	-1.22714		-1.521	-0.839594	-1.07398	-1.60223
48659_at	MIIP	1.83695	1.42758	1.23638	0.900295		1.08982	1.21725	1.58287	0.952047		0.40159	0.0759133	0.718494	0.514924
209585_s_at	MINPP1	4.93706	3.87154	5.72508	6.3282	yes	7.78835	7.33315	6.94541	7.17203	yes	8.49482	7.07896	8.7084	8.88467	yes
1558777_at	MKL2	1.30924	0.244914	0.882452	-0.615476		1.21026	1.67822	0.376007	0.738194		3.41624	2.57637	3.05336	3.29153	yes
1558778_s_at	MKL2	0.0241728	-0.861714	0.00801758	-0.926736		0.953384	0.94633	0.0522114	0.893255		1.23414	2.19824	0.478772	1.06491
1570202_a_at	MKL2	0.523621	-0.144378	-0.322592	-0.723078		1.11274	0.124872	0.466693	-0.762387		-0.262433	0.122789	1.57936	2.17797
218259_at	MKL2	6.90172	7.32339	7.27707	8.10721	yes	9.4783	10.3225	8.13659	9.50177	yes	8.55993	9.76165	10.5155	8.72876	yes
1560720_at	MKNK1	-0.5287	0.160912	-0.807924	-0.511772		0.11792	0.594854	0.187796	1.36298		0.0558712	0.28334	0.709062	-0.213087
209467_s_at	MKNK1	1.52205	1.31314	0.662999	0.534657		2.83615	2.06199	2.30892	3.33488		0.701966	1.49067	0.943915	0.786366
243256_at	MKNK1	0.376074	3.8396	-0.318636	0.367383		1.78401	3.32831	2.37918	4.72355	yes	0.587591	2.53567	0.817485	0.402774
219038_at	MORC4	14.737	12.7767	12.9012	12.1699	yes	14.9446	14.7582	13.4349	13.7467	yes	13.9818	13.4147	14.7603	14.2717	yes
221692_s_at	MRPL34	5.83907	5.0093	5.89158	5.90036	yes	6.43037	6.1627	6.28496	5.30769	yes	5.6203	6.45641	5.48879	4.92972	yes
221437_s_at	MRPS15	6.00232	5.23563	5.82762	6.28172	yes	6.50047	5.34434	5.20874	4.66697	yes	4.81773	4.62392	4.68937	4.33923	yes
223291_at	MRPS15	-0.420355	-0.851456	-0.208549	-0.421957		-1.18221	-0.383323	-0.900461	-0.224419		-0.804984	-0.93602	-0.494068	-0.754135
223292_s_at	MRPS15	0.0943657	0.679347	0.236677	-0.838697		-0.766491	1.05495	-0.928866	0.401966		-0.728509	-0.490795	-0.134474	-1.48645
226296_s_at	MRPS15	10.7498	11.1494	10.9679	10.9309	yes	10.9847	10.8751	10.3137	10.1211	yes	9.85875	9.83313	10.0571	9.69054	yes
218398_at	MRPS30	5.34007	4.08919	5.2752	5.72407	yes	5.49483	4.83051	5.5291	4.4867	yes	4.25231	4.55846	4.33407	4.00685	yes
222275_at	MRPS30	-0.00294691	1.46896	1.59643	1.62603		0.696995	1.27581	1.68835	1.00837		-0.258619	0.324253	1.00276	0.232785
227600_at	MRPS30	0.687433	1.02114	1.2424	2.29836		0.704854	1.23724	2.76601	1.21002		1.48484	1.36089	0.403267	1.67925
1555728_a_at	MS4A4A	9.21431	3.98414	7.17394	7.66022	yes	13.2388	9.39863	12.7293	12.4564	yes	13.3366	12.5672	13.6343	13.0521	yes
219607_s_at	MS4A4A	13.7169	10.8282	12.9248	12.4858	yes	17.8103	15.0854	17.3987	17.8258	yes	17.6047	16.6984	18.3151	17.5439	yes
224357_s_at	MS4A4A	3.1653	2.52552	1.65969	1.48945		4.63332	4.66834	5.89491	5.47894	yes	6.24263	5.15992	6.21375	5.85969	yes
217977_at	MSRB1	2.81219	1.64732	2.16468	3.32699		2.31899	1.74333	2.53943	1.293		3.27481	1.8238	2.24826	2.42089
203036_s_at	MTSS1	0.782612	-0.175973	-0.359232	0.0229907		2.24256	1.50003	1.86034	2.63947		1.5252	2.35858	1.93414	2.13269
203037_s_at	MTSS1	9.89964	9.69957	8.97383	9.22424	yes	11.2698	11.2341	10.5378	12.3311	yes	10.1595	10.9647	11.3605	10.2863	yes
210359_at	MTSS1	1.65489	-0.0145129	0.718767	-0.26232		5.14138	-0.511603	2.47738	1.67316		3.26711	3.86809	4.51341	3.29716	yes
210360_s_at	MTSS1	1.30235	-0.764944	0.538728	-0.355812		4.30968	1.26115	3.14592	1.7195		4.43069	4.54889	3.86085	3.31369	yes
229780_at	MTSS1	0.155753	1.93694	0.729001	0.0188519		-0.717041	-0.687664	0.0873604	-0.638243		-0.122342	-0.479134	0.634443	-0.00463849
210386_s_at	MTX1	7.57872	7.19087	7.44536	7.46052	yes	7.62077	7.12961	6.85675	6.80068	yes	6.45426	6.62803	6.55956	6.60018	yes
202364_at	MXI1	10.3433	6.76666	8.68938	9.46682	yes	9.28023	9.11785	9.45868	8.26632	yes	10.2361	9.66996	9.16384	10.0451	yes
219027_s_at	MYO9A	-1.30166	-1.01654	-1.55374	-0.622352		-1.63122	-1.63573	-1.39912	-1.56724		-0.199546	0.0245729	0.331569	0.114444
226203_at	MYO9A	2.28193	3.6275	3.93008	3.52931	yes	2.91457	3.12037	2.99119	3.35213	yes	5.13966	3.94232	6.46385	6.37149	yes
242512_at	MYO9A	-2.35011	1.35065	0.0935527	-0.6299		-1.04772	-0.547434	-2.09861	-0.090601		0.353532	1.29264	1.9485	0.858568
201798_s_at	MYOF	15.9816	14.8265	15.5945	15.9121	yes	13.933	14.6686	14.8629	14.0758	yes	14.8602	14.8483	13.8565	13.9938	yes
211864_s_at	MYOF	14.0618	10.8681	13.2698	13.5834	yes	11.8855	11.622	13.0339	11.1628	yes	12.5364	12.9001	11.4728	11.7487	yes
217518_at	MYOF	2.71395	3.98298	-0.399679	1.5212		0.858833	2.91337	0.599367	2.03426		-0.273939	1.76422	1.80599	1.6584
218189_s_at	NANS	6.63734	7.15077	6.66001	6.62468	yes	6.16677	6.36842	6.5473	6.23973	yes	5.66399	5.71627	4.94642	4.99953	yes
241923_x_at	NANS	4.03998	-0.183954	-0.906407	0.267077		-0.110028	-0.322446	0.442444	0.101212		-1.2382	0.565431	-0.80799	-0.2221
216114_at	NCKIPSD	-0.449006	-0.697978	-0.304064	-1.30605		-1.12018	-0.801662	-0.976692	-0.8361		-1.67829	-2.064	-0.65962	-0.101693
216116_at	NCKIPSD	-0.0618631	-2.21529	-0.0558592	-0.752713		-1.22045	0.298624	-0.827675	-0.539312		0.129488	-0.317704	-0.128733	-0.940044
218697_at	NCKIPSD	1.42298	0.65631	0.922609	0.914722		1.44877	0.852953	0.482829	0.128611		1.01358	0.567836	0.588743	0.354292
233165_at	NCKIPSD	0.345163	0.397998	-0.261082	0.0122536		0.460997	1.03851	-1.57327	1.26403		1.76812	-0.100064	-0.501204	-0.11059
207760_s_at	NCOR2	6.34425	7.07305	6.25944	6.18632	yes	5.08581	5.7591	6.11958	6.10913	yes	5.79723	6.13111	5.05046	5.58586	yes
208888_s_at	NCOR2	-1.44924	-3.15815	0.505592	-1.26205		-0.168947	-2.55831	-0.0665526	-1.25779		-0.177081	-0.558072	0.893887	0.0852603
208889_s_at	NCOR2	0.659245	0.0407623	0.0910183	-0.417129		-0.165325	0.0447125	-0.987934	0.0891056		0.203824	0.309552	0.384302	-0.0873174
215205_x_at	NCOR2	-0.580384	-0.0551317	0.276143	-0.999514		0.0231155	0.425249	-0.890254	0.0322188		-0.0236323	0.131441	0.117549	-0.860457
236025_at	NCOR2	-0.456561	-0.693595	-1.14599	-1.43511		-0.61761	-0.466655	-0.931701	-0.364475		-0.52741	0.518106	-0.765617	0.734801
208093_s_at	NDEL1	1.42326	0.191254	0.573939	0.251269		1.05505	1.21582	1.26223	1.27317		2.15682	1.74173	2.07205	2.28882
200632_s_at	NDRG1	9.17233	7.94884	10.2009	9.8581	yes	6.89058	8.14623	8.84626	7.81958	yes	8.97455	8.66377	8.11226	9.08193	yes
203961_at	NEBL	11.0744	9.92619	8.18177	7.54919	yes	9.21218	9.43974	8.36516	7.86478	yes	11.3553	9.87711	10.6275	12.1602	yes
203962_s_at	NEBL	9.6842	8.36536	5.7525	6.08606	yes	9.58432	7.47786	8.40257	7.67313	yes	10.1853	8.28223	8.31928	11.3801	yes
207279_s_at	NEBL	0.671501	-0.715317	-0.0275173	-0.83223		3.12654	-0.0230559	2.07856	0.676897		1.85374	1.69067	2.44287	4.40637
216882_s_at	NEBL	0.114749	0.152737	-0.584431	-0.464117		-0.396884	0.421048	-0.00611478	-1.07081		1.22829	1.816	0.293966	1.25804
217585_at	NEBL	1.08227	0.946259	-0.589614	-0.133778		3.01822	3.29926	1.43202	2.34146		1.47156	2.52196	0.424994	0.46125
241782_at	NEBL	-0.300714	0.291527	0.711427	-0.64094		0.490973	0.204161	0.0444285	-0.288526		1.10507	0.590984	0.453737	1.25883
1554380_at	NEK11	-1.30741	-1.56359	-0.710924	-0.651253		-1.16574	-1.13457	-2.131	-1.17658		-0.451485	-0.955251	-0.501117	0.0619038
1555082_a_at	NEK11	0.423688	0.489889	-1.45546	0.340802		-0.184389	0.652923	0.504468	0.146286		1.75895	1.62338	-0.358057	2.44259
219542_at	NEK11	-1.35211	-1.71249	1.24167	0.512077		-0.649227	-1.03162	1.32193	-0.0696613		3.1447	1.04192	0.468506	2.73432
201829_at	NET1	10.9902	11.1012	8.48566	8.7625	yes	9.64398	9.84834	9.12096	9.68551	yes	11.4188	10.8773	11.2007	11.1729	yes
201830_s_at	NET1	12.1284	11.828	8.17491	9.39295	yes	11.1092	10.8408	9.77934	10.3005	yes	12.6471	12.0256	12.1111	12.3459	yes
1567013_at	NFE2L2	2.25617	1.65383	2.45855	1.3973		3.1107	2.28447	2.60791	2.85559		1.35859	2.06466	1.88618	0.575968
1567015_at	NFE2L2	-0.626154	-1.23261	-0.756053	0.650715		-1.04273	0.838693	-0.589938	-0.0472071		-0.446145	0.390916	-0.844386	0.223811
201146_at	NFE2L2	11.3216	8.33885	11.6664	11.3315	yes	12.1671	11.5369	12.4105	11.6746	yes	12.5898	12.2961	12.3153	12.453	yes
221690_s_at	NLRP2	13.4564	13.7589	7.4993	9.9949	yes	9.05929	8.02011	5.99506	5.18563	yes	8.37908	8.74328	2.85956	5.54621	yes
237489_at	NLRP2	1.14427	0.801224	-0.16608	-0.384787		-0.288769	-0.051808	-0.4377	-0.0861556		0.402074	0.333542	0.00295903	0.0802929
212739_s_at	NME4	4.427	4.66934	4.13455	3.99759	yes	4.85533	4.59552	3.76935	4.31134	yes	2.86533	3.13738	2.50683	2.94338
1552712_a_at	NMNAT2	2.41509	0.21918	0.956936	1.59857		-0.340226	-0.599857	-0.495431	-1.52706		1.69853	-2.02025	-0.761181	-0.547018
1556029_s_at	NMNAT2	1.30624	0.543262	1.0673	0.956648		-0.385482	-1.77448	0.37927	-0.582616		1.24385	-1.76731	0.308371	0.220768
1562818_at	NMNAT2	1.76776	0.849536	-0.601856	-0.377865		-0.248286	-0.751758	-0.660951	0.300097		0.0416853	-0.197549	-0.208774	0.660888
209755_at	NMNAT2	1.25465	1.48901	1.73456	0.486649		1.95882	-1.54583	1.28755	-1.17372		1.72621	-1.46236	-0.143165	-0.705246
202783_at	NNT	2.16423	2.64383	4.44057	4.29731	yes	4.66937	4.39426	5.80485	3.76931	yes	2.73791	3.0636	2.33879	3.14549
202784_s_at	NNT	3.06878	2.04123	4.64737	4.38977	yes	4.82314	3.89876	6.10974	3.72526	yes	2.88431	4.26673	3.0735	4.24183	yes
238530_at	NNT	-0.674747	0.347514	-1.12901	0.0331954		-1.86489	-0.324079	-0.0185814	0.173406		-2.21525	-0.183999	-1.75512	-0.645102
244531_at	NNT	-0.461588	-0.266777	-1.07006	-0.727461		-0.561238	-1.14499	-0.938622	-0.661916		-0.924926	0.0925897	-1.2966	-0.587183
202679_at	NPC1	8.28601	7.16266	7.00972	7.25868	yes	8.14204	8.46596	7.76486	8.11347	yes	9.23071	7.62568	9.01349	8.43734	yes
217584_at	NPC1	-0.0326838	-0.788428	-0.501252	-0.364471		0.0293755	0.190908	-0.979514	0.0393772		-1.08989	0.855857	-0.143717	-0.402089
238568_s_at	NPC1	1.07142	-0.96101	-0.399308	-0.853786		-0.651327	0.684125	0.286341	-0.642118		-0.547385	-0.0776616	0.570518	0.46315
221210_s_at	NPL	12.6806	9.75454	11.4463	10.5189	yes	14.6185	12.5024	12.4975	12.797	yes	10.2088	10.9354	11.6055	9.80931	yes
223405_at	NPL	8.44805	6.85958	7.47792	6.8289	yes	9.70604	8.66005	7.81937	8.69608	yes	5.51868	6.28809	6.71732	4.61084	yes
240440_at	NPL	4.8495	5.08313	0.274166	2.26283	yes	4.77236	5.37885	1.29474	6.16899	yes	0.527006	0.939923	0.799639	0.397614
243066_at	NPL	0.619293	0.00650395	-0.113431	0.0298646		-0.190003	-0.633749	0.818979	-0.0853907		-0.678638	-0.63527	-1.33252	0.425841
204791_at	NR2C1	0.923134	0.450749	1.18458	1.72654		1.92394	1.30903	1.12672	1.36733		1.23216	1.37496	1.24904	1.26134
210530_s_at	NR2C1	0.014367	0.761247	-1.45083	-1.04669		-0.797183	-1.70982	-1.25229	-1.0042		-1.9286	-2.23511	-0.135263	-1.07111
210531_at	NR2C1	0.230533	-0.0908069	-0.559178	0.190888		-0.77816	0.0281994	0.699218	0.0798909		0.302749	0.289683	-1.25561	0.240426
229956_at	NR2C1	-0.679496	-0.780012	-1.14066	-0.902968		-1.65129	0.0173527	-0.696026	-1.1371		-1.67344	-1.19738	-1.29804	-0.404736
209506_s_at	NR2F1	3.40159	4.29753	3.93315	4.09792	yes	4.78373	6.36518	4.54512	6.17947	yes	3.56866	5.94818	6.02206	4.95538	yes
209119_x_at	NR2F2	4.27955	6.7596	6.37843	7.03912	yes	5.09036	6.29884	3.98065	5.76939	yes	4.86377	6.43532	6.85319	4.94842	yes
209120_at	NR2F2	15.5581	15.314	16.322	17.1206	yes	15.0071	16.2526	15.8471	16.6357	yes	15.3468	16.4283	16.7169	15.9453	yes
209121_x_at	NR2F2	11.9278	12.0807	12.8812	13.4083	yes	11.4667	12.4294	11.7241	12.522	yes	11.6979	13.2205	13.2311	11.7172	yes
215073_s_at	NR2F2	8.74681	7.69575	9.91176	11.1107	yes	9.10253	10.4704	9.73277	9.50144	yes	8.61589	10.1745	10.5665	9.49027	yes
229092_at	NR2F2	5.4693	4.88397	4.9167	5.92908	yes	5.09889	6.75076	4.76475	5.95265	yes	5.09434	6.09411	7.17229	4.91471	yes
242396_at	NR2F2	5.20445	4.20095	2.1109	2.15378	yes	2.41354	4.82946	1.32367	4.71585	yes	1.02799	1.91754	2.16146	2.50784
204105_s_at	NRCAM	4.64122	5.18884	5.02238	5.86132	yes	7.95515	7.13253	8.71638	9.99699	yes	10.8196	7.23968	10.6394	9.46421	yes
216959_x_at	NRCAM	0.175795	-0.266926	-0.368734	-1.0525		0.673776	-0.722328	2.23852	1.74127		2.0486	0.714936	3.04042	1.94923
201309_x_at	NREP	8.13051	8.41181	7.59752	6.3758	yes	10.0713	9.81148	9.11039	9.82337	yes	6.2832	9.15439	8.17348	8.61458	yes
201310_s_at	NREP	14.7583	16.148	14.8163	13.1029	yes	15.7137	16.5565	14.4209	15.9682	yes	11.9183	14.5497	13.5761	13.8458	yes
230424_at	NREP	1.51097	5.82552	0.753303	1.09828		1.83996	5.78502	1.20655	5.15851	yes	-0.858278	0.765444	2.2332	1.47588
238411_x_at	NREP	-0.307732	-0.0612446	0.271201	-0.472653		-0.0849888	-0.546269	0.085557	-0.39478		-0.127268	-0.10688	-0.112344	-0.421304
207152_at	NTRK2	0.243776	-2.95327	-1.46326	-0.823734		-1.33187	-0.550576	-1.20133	-0.869526		-1.45222	-1.59185	-0.645569	-0.556611
214680_at	NTRK2	-1.93855	-1.46523	0.767802	-0.556893		-1.27689	-1.09352	-1.15033	-1.56422		-1.18968	-1.50613	-1.07419	-0.476389
221795_at	NTRK2	0.140652	2.67481	5.66024	7.33796	yes	0.910119	0.167447	2.04072	0.551206		0.0354855	0.476538	-1.45592	3.12952
221796_at	NTRK2	-0.216149	5.58333	7.13366	8.11202	yes	2.03469	0.525176	3.71314	0.0658126		2.0483	0.904647	-0.815063	4.30102
229463_at	NTRK2	-1.42072	0.593466	-0.911163	-1.00957		-0.96847	-0.898635	-0.642492	-0.411651		-0.623825	-0.89663	-0.822681	0.705471
236095_at	NTRK2	0.0234925	0.0718012	0.174551	0.594231		0.139815	-0.387006	-0.404686	-0.0470243		1.22285	0.0565901	0.437564	-0.446063
212775_at	OBSL1	15.0474	16.214	13.9996	14.4823	yes	13.6635	12.563	12.5691	13.2461	yes	14.7991	13.3255	13.1301	13.6598	yes
212776_s_at	OBSL1	9.67729	10.4089	8.94543	9.11362	yes	8.50466	7.24578	8.04394	8.15488	yes	9.27515	8.80353	8.61859	8.02129	yes
213946_s_at	OBSL1	1.60278	1.1504	1.23838	1.68367		-0.334194	0.252487	1.56851	0.56616		1.21944	-0.655879	-0.30964	-0.128254
214928_at	OBSL1	-1.89506	-1.25941	-1.35894	-0.93429		-1.42105	-1.14503	-1.31007	-1.61995		-1.72122	-0.1115	-0.511686	-1.32264
227573_s_at	OBSL1	1.69315	0.81523	0.592565	1.05949		0.804709	0.135345	0.99181	1.13561		1.23806	1.60249	2.23453	0.718663
227574_at	OBSL1	4.57176	5.69525	4.73232	4.90167	yes	5.39899	3.51566	4.33794	4.52996	yes	5.26353	5.85719	4.83849	4.86078	yes
238776_x_at	OBSL1	-0.124924	0.191574	0.480291	-0.0919838		0.382688	-0.179367	-0.717776	0.58907		0.247805	1.46823	1.3202	0.165818
203446_s_at	OCRL	4.45174	3.2503	3.59224	3.24206	yes	3.31759	3.82307	4.15412	3.57198	yes	4.29577	3.59649	3.30224	4.31742	yes
208316_s_at	OCRL	1.56055	-0.454011	0.78403	0.546184		1.17134	1.19372	0.966369	1.24392		1.51757	1.3898	0.807543	2.36704
219975_x_at	OLAH	2.20102	1.38722	1.14258	1.10266		2.124	1.11953	-0.0686481	1.3089		10.0727	2.99604	8.63007	3.91379	yes
222945_x_at	OLAH	1.50013	2.01523	3.02106	-0.680329		2.92451	-0.0187069	-0.088387	1.02012		11.5446	7.10793	10.4529	10.8477	yes
233126_s_at	OLAH	0.954119	0.923406	0.856263	-0.328448		2.98454	1.50383	1.38095	0.218282		9.90761	4.13853	7.29031	10.3244	yes
218162_at	OLFML3	15.108	15.4539	16.9144	15.6465	yes	17.3438	17.1797	17.068	18.5466	yes	12.1462	15.0371	14.7138	16.5566	yes
218556_at	ORMDL2	7.09979	6.03326	8.07093	8.0239	yes	7.42938	6.42153	7.4195	6.46664	yes	7.64641	6.91309	6.62287	6.72	yes
207543_s_at	P4HA1	10.6413	8.04131	7.75882	7.51648	yes	7.43883	7.35224	8.80483	7.85665	yes	7.4265	7.71979	6.37132	6.59414	yes
243335_at	P4HA1	0.242201	-0.0348299	0.592136	-0.505345		-0.478655	-0.231031	-0.565028	-0.398526		-0.706567	0.0712586	-0.132669	-0.992949
1568702_a_at	PAAF1	-0.91625	-0.599956	-0.762708	-1.57452		-1.52682	-1.53682	-1.73576	-0.962836		-0.97816	-0.631472	-1.01208	-1.16249
218957_s_at	PAAF1	3.91382	2.56287	4.03947	3.40485	yes	3.22645	3.39547	2.40974	3.8091	yes	2.45876	3.49642	2.60777	3.53002	yes
202336_s_at	PAM	11.3764	11.5969	14.7724	14.0615	yes	10.484	10.0839	13.6323	9.34278	yes	16.3869	13.7514	14.9087	16.2283	yes
212958_x_at	PAM	8.56796	9.31805	12.1165	11.0458	yes	8.17074	7.69025	10.671	6.89729	yes	13.2305	10.7473	11.8859	12.9671	yes
214620_x_at	PAM	5.64435	6.26728	10.0491	9.17462	yes	5.26156	4.71303	8.24524	4.63174	yes	11.3074	8.00812	10.0238	11.2881	yes
211918_x_at	PAPPA2	1.90479	-0.0917129	0.455663	0.374988		2.10082	0.918332	5.46712	1.50628		9.55396	4.75638	4.22216	13.481	yes
213332_at	PAPPA2	10.3636	11.1471	9.06496	9.05814	yes	10.8754	12.2846	13.3009	9.47132	yes	18.4034	14.6983	14.4595	20.6654	yes
214689_at	PAPPA2	-0.214702	-0.246915	-0.470184	-0.0689707		-0.815092	0.511251	-0.693994	-0.302541		0.38549	0.617508	-1.13778	-0.165653
228237_at	PAPPA2	7.51138	10.7277	8.78639	5.62308	yes	9.11164	8.93775	9.54511	5.38422	yes	16.6488	14.2147	12.7011	20.221	yes
219639_x_at	PARP6	-2.19428	-1.13959	-1.9992	-1.85557		-1.73867	-1.46116	-2.06409	-1.46536		-1.29624	-1.09802	-1.28569	-1.34874
232683_s_at	PARP6	-2.03503	-0.163602	-1.62649	-1.14358		-1.52994	-0.852852	-1.46475	-0.91649		-0.967653	-0.948051	-0.857403	-1.06602
234710_s_at	PARP6	-0.590406	-0.00421105	-1.88895	-1.02765		-0.403199	0.330434	-0.712567	0.0773246		-0.415216	-0.38901	-0.722808	-0.223083
204004_at	PAWR	9.99828	8.75819	8.79982	9.3569	yes	7.17163	8.00883	8.70053	6.4036	yes	9.60552	7.84164	8.98487	9.63471	yes
204005_s_at	PAWR	7.70543	4.27451	3.54106	6.50633	yes	5.86396	3.7819	4.97162	4.07937	yes	8.34254	5.82003	6.20806	9.63869	yes
214090_at	PAWR	-0.214037	-0.202404	0.340114	-0.280769		-0.580588	-0.485833	-0.309112	0.232087		-0.990984	0.0482542	-0.720085	-0.464307
214237_x_at	PAWR	-0.436807	-0.954776	-0.120342	-1.64072		-0.943672	-0.92842	-0.936931	-1.31552		-0.796923	-0.0223315	-0.027243	-0.554049
226223_at	PAWR	8.85516	10.4229	8.65786	9.83991	yes	7.63627	7.12008	9.47797	7.40032	yes	10.6711	8.34808	10.1286	9.75528	yes
226231_at	PAWR	4.91314	5.18681	5.36386	5.64938	yes	4.21142	4.46598	4.22068	2.28973	yes	6.30698	2.39582	3.38453	6.83648	yes
229515_at	PAWR	1.12806	0.921634	-0.223016	1.6505		0.628268	-0.761466	-0.984709	-0.610691		1.18649	-0.0623536	1.31781	2.86355
202465_at	PCOLCE	10.8264	11.2009	13.6541	12.8027	yes	10.2518	11.4087	11.5393	12.2578	yes	5.2171	7.337	6.81846	7.75887	yes
218718_at	PDGFC	10.4783	10.9811	9.85587	9.33579	yes	12.6557	11.2712	12.2756	12.6024	yes	10.5937	12.0859	11.1645	11.3996	yes
222719_s_at	PDGFC	4.7698	3.1324	3.22784	1.37547	yes	8.34448	4.61102	7.22291	6.67115	yes	5.5032	6.95386	5.37661	6.04622	yes
219165_at	PDLIM2	6.06344	4.6918	6.19494	6.38994	yes	5.29519	3.35112	6.5287	4.29157	yes	7.35693	6.03617	5.85519	7.77659	yes
232302_at	PDLIM2	0.432472	-0.801184	-0.186398	-0.553342		0.486126	-0.313417	-0.920626	0.11626		0.258311	0.387475	0.666021	-0.490599
206246_at	PFKFB4	0.481236	-0.0272679	0.395443	-0.994432		0.272253	0.280796	-0.314237	-0.0888979		-0.373905	-0.457643	-0.191564	-0.301115
228499_at	PFKFB4	4.70931	4.68109	3.36068	3.66446	yes	4.25382	4.37166	3.59855	3.82114	yes	2.94202	3.30911	2.54387	1.4595
201102_s_at	PFKL	1.75137	0.859148	1.29232	2.00687		1.06231	0.636571	0.72101	0.559249		1.30317	1.42637	1.11521	0.584489
211065_x_at	PFKL	1.67345	0.942367	1.57875	1.99143		1.253	1.17437	0.917182	1.34101		1.22228	1.05715	1.06519	1.12605
205325_at	PHYHIP	0.366569	-0.385743	0.126348	0.878764		-1.86036	-0.968712	0.422973	-1.08744		0.25512	-0.418713	-0.104823	0.646451
212688_at	PIK3CB	7.81019	6.85288	5.21189	5.94336	yes	5.72218	6.10943	4.29309	5.15922	yes	6.83532	4.99678	5.34415	5.78225	yes
217620_s_at	PIK3CB	2.6743	4.43089	0.548514	0.170993		3.28316	0.850623	1.7814	3.89466		3.90437	3.65925	3.16227	2.46635	yes
203688_at	PKD2	6.10558	7.36161	6.71422	7.81898	yes	6.87437	7.11548	6.87704	7.97937	yes	6.3308	7.21843	6.80904	6.87347	yes
204612_at	PKIA	4.65232	4.87396	1.40059	1.29032	yes	2.69439	1.07548	1.7223	1.03703		0.547963	2.18481	1.76423	2.05467
226864_at	PKIA	-0.489806	1.10607	-0.959502	-1.0516		1.2903	-0.129616	-1.03898	-1.90352		-0.733572	0.168262	-2.19235	-1.78912
209581_at	PLA2G16	10.6563	7.17025	10.3621	10.8069	yes	9.20116	9.26296	9.59448	8.11476	yes	10.4421	11.2625	9.04248	9.64839	yes
235110_at	PLA2G16	-0.0873887	0.0470387	0.341969	1.20863		-1.82522	-1.91416	-0.190022	-1.1355		0.370459	-0.814941	-0.203714	-1.42167
219702_at	PLAC1	12.5448	11.9906	11.4385	11.2755	yes	15.8401	15.7501	12.8156	14.5644	yes	17.4638	14.0366	19.0792	17.2689	yes
201373_at	PLEC	1.75497	0.686838	0.816084	1.45018		0.387412	0.520978	0.769679	1.08931		0.296872	0.427833	1.4183	1.27584
216971_s_at	PLEC	5.87566	4.03731	5.39706	6.06289	yes	5.23012	4.76759	5.88567	5.8161	yes	5.83409	6.10649	5.74963	6.50855	yes
217677_at	PLEKHA2	1.09095	-0.670506	1.86712	-0.434374		0.850893	0.170455	0.566094	-0.325524		0.964597	0.932322	0.1983	0.257181
225136_at	PLEKHA2	8.16799	6.73978	8.43312	8.34334	yes	7.66858	7.85133	8.19714	8.00171	yes	7.34707	7.96906	6.75845	6.76459	yes
238013_at	PLEKHA2	5.18171	2.28738	5.72862	4.79297	yes	4.56512	5.00605	4.70177	4.26799	yes	2.23666	4.11686	3.06869	3.19454	yes
205093_at	PLEKHA6	3.87023	2.33408	2.54704	2.20067		2.79673	1.14894	0.470608	2.26572		6.42894	4.66929	6.30895	7.52575	yes
229245_at	PLEKHA6	4.22887	3.95331	2.15876	1.09238		3.3175	2.67807	1.4853	3.7407		5.81289	5.50031	7.08538	8.20486	yes
218992_at	PLGRKT	6.08363	4.08119	4.22964	3.56134	yes	5.68826	4.64344	4.34947	4.65884	yes	5.49451	4.43317	4.94774	5.47428	yes
209122_at	PLIN2	12.6404	9.92913	9.84741	9.85221	yes	10.4882	8.68401	10.5534	8.23772	yes	14.467	12.7458	11.4683	13.4543	yes
215895_x_at	PLIN2	1.07448	1.25522	0.417037	1.19857		1.58548	0.163809	0.723205	0.531257		0.740768	-0.617918	0.691656	0.176068
202619_s_at	PLOD2	15.729	13.5352	11.6105	12.1206	yes	12.5225	13.4713	15.0504	12.5068	yes	11.0189	11.3578	9.5793	10.0393	yes
202620_s_at	PLOD2	18.3191	17.2098	14.5992	15.3203	yes	16.02	16.2336	16.7812	15.5165	yes	13.5729	14.1995	12.0999	12.9422	yes
217944_at	POMGNT1	-0.855976	-0.662256	0.608676	0.5923		0.00870044	-0.333971	-0.0960146	-0.413002		-0.47968	-1.01036	-0.121473	0.302072
233638_s_at	POMGNT1	2.29963	-1.14433	2.64564	2.57249		3.05049	0.695637	3.90844	2.43237		2.63192	3.30687	4.15809	3.78521	yes
233639_at	POMGNT1	0.416264	-0.142732	-0.120127	-0.563271		-0.316604	0.103024	-0.196591	0.0630891		0.263593	0.0621857	-0.553594	-0.26187
209482_at	POP7	8.15614	7.95889	7.38211	7.87392	yes	8.45233	8.02483	7.31487	7.21229	yes	7.92298	7.63627	8.03211	7.84562	yes
1555777_at	POSTN	1.04001	0.580548	-0.188817	-0.101121		-0.0900991	1.14031	-0.465388	0.542188		0.00831132	0.576145	0.563832	0.196848
1555778_a_at	POSTN	11.5398	13.7383	10.1262	7.16483	yes	9.27949	12.2986	13.4079	15.4651	yes	11.2912	13.8991	12.6964	9.75448	yes
210809_s_at	POSTN	16.7772	19.8595	16.3818	14.6499	yes	14.5205	18.0558	18.8773	20.1592	yes	18.1028	19.2268	18.709	15.2231	yes
214981_at	POSTN	-0.481748	0.819436	0.45962	0.728329		0.192042	0.132243	0.70542	1.11577		0.692762	1.7283	1.08309	0.951084
209355_s_at	PPAP2B	17.2884	15.4723	17.6236	17.1303	yes	18.5255	18.5931	17.9015	19.0114	yes	18.0443	17.054	18.4587	18.7165	yes
212226_s_at	PPAP2B	18.3533	18.1507	18.6368	18.5004	yes	19.1557	19.8669	18.893	19.8521	yes	19.6669	18.2994	19.7091	19.7892	yes
212230_at	PPAP2B	17.0571	15.071	16.8641	16.668	yes	17.7405	18.1882	18.0792	18.6074	yes	16.6475	15.8182	16.614	16.7284	yes
203407_at	PPL	5.9965	5.32217	6.45242	7.45213	yes	6.43981	6.07188	7.19483	7.80243	yes	5.80542	7.50565	6.51221	7.41056	yes
202014_at	PPP1R15A	3.86255	2.28246	2.97419	2.72672		3.88555	3.5882	4.99186	4.46668	yes	5.23443	4.23581	4.11387	4.69219	yes
37028_at	PPP1R15A	3.00901	1.8999	1.8145	1.9726		2.9677	1.90598	4.45294	4.08865	yes	4.34795	3.72037	3.37811	3.68634	yes
200844_s_at	PRDX6	10.0677	9.82305	9.47255	9.56701	yes	9.45945	9.34537	9.61748	8.84127	yes	9.92485	8.99474	9.29753	9.09012	yes
200845_s_at	PRDX6	6.96842	7.6762	7.48711	7.35023	yes	6.76883	6.52556	7.3875	6.58542	yes	7.38977	6.28972	6.6968	6.29073	yes
204117_at	PREP	1.90709	1.69632	1.9938	2.20768		1.49769	1.42576	1.5605	1.57496		1.05939	1.79495	0.71397	0.301941
229644_at	PREP	-1.14292	-0.935886	-0.403291	0.554374		0.084099	0.244747	0.396256	-1.13383		-1.35046	-0.504564	-0.713374	-1.63575
37950_at	PREP	3.80987	3.74909	3.40177	4.15293	yes	3.82345	3.41129	3.97395	3.24407	yes	3.24469	3.38318	2.62588	1.4808
1558027_s_at	PRKAB2	3.95438	3.19873	1.10289	2.17144		2.27994	1.66078	0.99269	1.25214		1.8231	0.292758	1.2328	2.75829
214474_at	PRKAB2	1.95682	1.04477	1.709	0.503033		2.35023	-0.28305	0.27199	0.193647		1.27131	1.85308	0.288669	1.93029
225278_at	PRKAB2	3.98803	2.68329	1.08608	2.36586		2.34167	2.1149	1.47211	1.57669		1.28221	2.58	1.7295	2.52372
1560074_at	PRKCA	0.134837	-1.12788	-0.152816	0.0946981		0.211923	-0.264306	-0.619833	0.60147		-0.95156	-0.609483	0.323503	0.474028
206923_at	PRKCA	1.29134	0.0920272	1.21968	0.290684		0.170595	-0.168044	0.914305	0.712048		0.180201	0.867728	-0.12667	0.905256
213093_at	PRKCA	6.92786	8.87134	7.61873	8.48904	yes	8.15332	8.93981	7.11144	8.79008	yes	4.22228	6.38047	5.17765	6.91894	yes
215194_at	PRKCA	-0.29287	-0.688288	-0.959418	-0.847147		-0.00404996	-0.864004	-0.160512	-0.273101		0.717464	-0.777182	-0.616139	-0.457212
215195_at	PRKCA	0.0691016	0.172259	-0.0671272	0.294054		0.119087	0.0730319	0.764569	0.736281		-1.88777	-0.691221	-0.30523	-0.757484
207957_s_at	PRKCB	0.329626	0.258511	2.19747	1.56866		3.68365	3.30874	3.32193	4.17704	yes	2.7615	1.31635	1.71305	3.16726
209685_s_at	PRKCB	4.14372	2.45884	3.3209	4.39136	yes	5.49574	5.89385	5.37318	6.78785	yes	4.37985	4.4786	3.44607	4.11883	yes
227817_at	PRKCB	-1.09492	0.319993	0.128757	0.972786		0.835086	1.71216	0.265102	1.63256		0.196385	0.347273	-0.843421	-0.0397323
227824_at	PRKCB	-0.77847	-0.719186	-0.505915	0.204677		0.100807	1.36697	0.45188	0.0425731		0.419264	-0.661763	-0.437377	-0.884274
228795_at	PRKCB	-1.48662	-0.578393	-0.404974	-0.600354		-0.461482	0.0349389	0.219498	-0.623094		-0.838175	-1.46186	0.231828	-1.12838
230437_s_at	PRKCB	-0.805357	-1.26648	-0.910833	-1.96141		-1.58184	-1.39573	-0.865628	-0.575976		0.515551	-1.46518	-1.10447	-1.54676
1554910_at	PRKD3	-0.00240062	-0.697665	-0.983615	0.259914		0.492963	-0.292849	0.114732	-0.400548		-0.913195	-0.601107	-0.370372	-0.393021
211084_x_at	PRKD3	2.01304	1.71516	1.41763	2.00297		2.33366	1.4094	3.09651	1.49575		2.41935	2.66025	1.11266	2.05728
218236_s_at	PRKD3	6.38364	6.92922	7.12526	7.38752	yes	6.61034	6.79098	7.13369	7.34171	yes	5.46575	6.91109	6.26642	6.11784	yes
222565_s_at	PRKD3	2.33426	3.56981	3.15093	3.31768	yes	2.03447	2.44954	2.83549	3.04534		1.89364	2.74514	1.78587	1.61765
242549_at	PRKD3	0.695915	-0.47234	-0.922529	-0.351685		-0.683752	-0.29198	-0.951897	0.258762		-0.384343	-0.363218	-0.3792	-0.620335
203650_at	PROCR	5.13338	5.98343	9.69403	9.12313	yes	7.88269	7.93468	9.74981	6.36508	yes	13.3609	6.29116	9.25624	12.1821	yes
205618_at	PRRG1	5.674	5.99632	6.36571	7.96994	yes	7.06255	6.32191	7.45379	6.49163	yes	9.08028	8.08654	7.96334	9.5162	yes
205712_at	PTPRD	4.97094	6.98027	4.66861	3.92208	yes	8.31551	9.14925	6.81825	8.06582	yes	4.23589	7.28958	7.31681	5.64285	yes
213362_at	PTPRD	5.23275	8.58761	4.01978	5.91653	yes	7.43823	9.50729	5.10873	9.07649	yes	4.28946	7.88259	7.90499	6.33045	yes
214043_at	PTPRD	7.94765	12.4014	9.13397	10.0443	yes	11.7925	12.9707	10.3576	12.6776	yes	7.86672	10.3915	11.0189	9.62495	yes
242493_at	PTPRD	1.17211	0.887002	0.423069	0.218566		0.133972	0.365508	0.487925	-0.1438		0.185606	0.434047	0.118693	-0.449031
206084_at	PTPRR	-0.61918	0.33771	12.0875	12.8842	yes	-0.461185	-0.296711	5.33309	-0.722101		2.00616	0.341571	-0.966869	1.06737
210675_s_at	PTPRR	0.0474667	-0.043171	8.76995	9.68917	yes	-0.577888	-1.3361	2.70944	0.171785		-0.365648	-0.439903	-0.584745	-0.151425
1557938_s_at	PTRF	8.34575	5.15264	7.80294	7.51873	yes	8.62013	7.9128	9.27093	8.64078	yes	8.08411	9.31191	8.52871	8.81735	yes
208789_at	PTRF	11.7133	10.9613	12.0963	12.0148	yes	11.9517	12.1277	12.7525	12.7404	yes	11.822	12.6869	12.4827	12.5534	yes
208790_s_at	PTRF	9.73645	7.30821	9.25187	9.21308	yes	9.67388	10.2538	10.753	10.1105	yes	9.00944	10.1913	9.42838	10.2066	yes
205174_s_at	QPCT	0.479037	-1.36822	7.04494	6.87156	yes	1.9076	0.568796	5.69313	0.264258		3.42311	3.09891	-0.747088	2.86316
204044_at	QPRT	9.73524	8.09285	8.60544	7.65529	yes	10.0505	9.21508	8.44754	7.9492	yes	8.56538	8.41798	7.72109	7.87138	yes
242414_at	QPRT	8.36874	6.98531	6.94477	6.48535	yes	7.62817	7.83542	6.47354	6.36636	yes	6.23377	6.23364	5.53475	5.51034	yes
218931_at	RAB17	0.815351	2.10336	1.88542	1.57124		3.08957	1.82912	2.29876	1.80667		3.22997	4.14631	3.15445	2.99471	yes
218186_at	RAB25	11.9758	6.5817	8.56926	8.15328	yes	7.91568	8.07297	8.53981	5.96059	yes	9.3391	7.52784	7.14911	10.064	yes
1567457_at	RAC1	0.895866	-0.696371	0.0214224	-0.654355		-0.75336	0.394008	0.0505176	-0.610816		-0.768886	0.40885	-0.564348	0.123413
1567458_s_at	RAC1	9.29705	7.13215	8.77982	8.69584	yes	10.3028	9.05383	9.62878	9.2922	yes	8.9797	9.44425	8.7187	8.6991	yes
208640_at	RAC1	15.8042	14.8644	15.434	15.4754	yes	15.9642	15.8364	15.8739	15.8268	yes	15.693	15.9323	15.6927	15.6853	yes
208641_s_at	RAC1	12.587	12.5308	12.6501	12.4407	yes	12.4772	12.6187	12.8651	12.6002	yes	12.4089	12.6857	12.6164	11.6804	yes
201711_x_at	RANBP2	7.13037	7.86377	7.29616	6.83619	yes	6.61251	6.95332	6.30758	7.04071	yes	8.07039	7.36787	7.32543	8.11275	yes
201712_s_at	RANBP2	-0.860672	-0.494555	-0.261711	0.277433		-0.721036	0.272393	-0.373724	-0.188388		0.613534	0.424209	-0.131289	0.620339
201713_s_at	RANBP2	3.42855	3.33185	3.96021	3.90871	yes	3.41869	3.5273	3.49163	3.55048	yes	3.97831	3.9446	3.49493	4.04701	yes
226922_at	RANBP2	1.14807	2.2396	2.46592	2.45792		1.40284	1.9476	1.50258	1.5644		2.21857	0.864272	1.59012	2.34505
209496_at	RARRES2	6.87768	4.59754	7.85641	8.12063	yes	9.76285	8.49415	7.61382	11.406	yes	4.20516	8.06038	8.5677	8.32487	yes
219142_at	RASL11B	6.32117	5.94837	4.65935	5.19001	yes	5.51513	6.13871	4.20196	4.55853	yes	6.41646	5.0207	4.58749	6.19931	yes
234102_at	RASL11B	0.018964	-0.162889	-0.754622	-0.76628		-0.954537	-0.217751	-0.617228	-0.823025		-0.315735	0.945576	1.26833	-0.705823
219167_at	RASL12	4.4467	5.03848	5.83916	5.77814	yes	7.02053	8.1688	6.56038	7.93442	yes	4.59253	7.31387	7.74639	5.9425	yes
204730_at	RIMS3	-0.216796	0.811734	0.392958	0.378562		0.534776	0.884272	-1.56615	0.890969		0.565513	4.97656	4.76198	5.09241	yes
210991_s_at	RIMS3	-0.42258	-1.64398	-0.522975	-0.0179965		-0.875867	-1.15181	-1.27774	-0.477447		-1.44843	0.490386	0.639366	-0.0134329
209684_at	RIN2	11.6137	10.9875	11.8437	11.952	yes	12.0784	11.5256	12.7217	13.5181	yes	11.5633	12.8967	12.8944	12.8171	yes
233811_at	RIN2	-1.84075	-0.0935067	-0.59251	-1.51643		-0.779432	-0.865973	-1.3394	-0.883654		-0.67381	-0.455578	0.512883	-0.868047
200867_at	RNF114	3.35999	1.54367	4.13261	3.99447	yes	4.04186	3.74566	4.21034	4.05356	yes	4.69429	4.09417	4.46533	4.85346	yes
200868_s_at	RNF114	6.23805	5.51494	6.00435	6.22355	yes	6.54446	5.92476	6.01517	6.18767	yes	7.32803	6.88245	7.15843	7.26578	yes
211678_s_at	RNF114	7.73142	6.6554	8.21295	7.97302	yes	7.90808	7.63267	7.59149	7.91197	yes	8.13057	7.86376	7.59936	8.24497	yes
205748_s_at	RNF126	2.4347	1.68436	1.51683	2.13284		2.68758	1.33387	2.30388	2.21959		1.97707	2.34007	2.67242	1.65656
215031_x_at	RNF126	0.726008	0.357073	0.1644	0.592081		0.465873	0.666653	-0.0585132	0.542681		0.514951	0.484906	0.836713	-0.737456
223332_x_at	RNF126	1.12586	0.796091	0.120657	0.502118		0.763746	0.566565	-0.00166215	0.504163		0.460562	0.385607	0.841132	0.3969
220483_s_at	RNF19A	-0.297579	-1.42808	-0.163518	-1.01346		0.719907	-0.262346	0.695425	0.291993		1.07348	0.788462	0.375599	0.322226
223085_at	RNF19A	7.06492	6.69452	7.24614	7.46687	yes	7.40449	7.54385	7.2306	7.30922	yes	7.08168	7.9392	7.27472	7.14452	yes
219143_s_at	RPP25	4.31557	2.84025	4.06122	4.3442	yes	6.79642	5.80368	5.86715	6.25584	yes	2.58049	4.69104	3.39688	4.63973	yes
223415_at	RPP25	0.614192	0.614988	-0.41743	0.0585572		0.599453	-0.359095	0.111271	0.11145		-0.261891	0.144073	-0.275621	-0.0201283
1559945_at	RUVBL2	-0.547237	-0.545307	-0.18321	-0.120362		-1.03531	-0.545505	-0.397488	0.208404		-0.595606	-0.788088	-1.15891	-0.717989
1559946_s_at	RUVBL2	9.96892	9.78049	9.92425	9.89431	yes	9.86567	9.92172	9.9515	9.30928	yes	8.52182	9.24662	8.59052	8.84124	yes
201459_at	RUVBL2	7.73132	7.15424	7.75491	7.36097	yes	7.46689	7.52494	7.56068	7.25671	yes	5.91835	7.02644	6.29591	6.39167	yes
217728_at	S100A6	15.2327	14.3092	15.7835	15.7837	yes	14.5359	14.4167	15.9323	14.6704	yes	15.2329	14.3863	13.9436	14.716	yes
228923_at	S100A6	-1.14116	-1.53988	-0.760455	-1.93326		-2.21951	-0.802827	-2.57489	-1.6542		-1.04482	-1.16916	-0.730726	-0.931812
213236_at	SASH1	9.75595	10.0526	9.29712	10.6541	yes	8.69652	9.56988	9.56439	8.74101	yes	10.2389	10.5555	9.59649	9.62126	yes
226022_at	SASH1	11.2319	12.1283	11.1076	12.7726	yes	10.8847	11.4207	11.5276	10.6352	yes	12.3253	12.2025	11.7386	12.1328	yes
41644_at	SASH1	7.97765	8.71223	7.86852	8.88736	yes	7.04809	8.05242	7.68363	7.28508	yes	9.1486	8.43533	7.78227	8.09652	yes
218681_s_at	SDF2L1	3.54018	3.68746	5.23378	4.83385	yes	4.30998	3.58762	4.82823	3.98306	yes	4.14348	3.0949	2.83765	4.13112	yes
217855_x_at	SDF4	7.47829	6.0738	7.68769	7.4901	yes	7.0909	7.17741	7.69953	7.27672	yes	8.2712	7.40654	7.84058	8.17794	yes
221972_s_at	SDF4	6.94223	5.98813	7.3972	7.3644	yes	7.44236	7.15332	8.04617	7.21185	yes	8.44128	7.31882	7.61805	7.92044	yes
224472_x_at	SDF4	7.38333	6.77759	7.8792	7.70263	yes	6.98575	7.26682	7.47214	7.07841	yes	8.2817	7.14331	7.58898	7.91978	yes
232032_x_at	SDF4	8.9401	7.24485	9.29351	9.09256	yes	8.78718	8.55969	9.33041	8.78365	yes	9.75789	8.74467	9.13192	9.52341	yes
219039_at	SEMA4C	4.15727	4.81218	2.34906	3.29634	yes	2.60381	3.27621	2.33753	3.06632		2.92471	2.09692	1.53152	2.2668
46665_at	SEMA4C	12.6015	13.4644	9.51597	10.9204	yes	10.4121	11.3635	10.0503	11.0937	yes	10.3373	10.1599	9.74677	8.80268	yes
201427_s_at	SEPP1	18.9298	16.7689	18.86	18.7891	yes	20.2055	19.4785	19.3018	20.0675	yes	19.1609	20.0486	19.3529	19.8974	yes
229620_at	SEPP1	3.00421	0.66513	2.42333	4.26662		4.9652	6.04957	3.56596	5.47005	yes	0.932497	2.18547	0.664281	1.97109
231669_at	SEPP1	0.437605	-0.352608	1.47159	0.318523		3.04942	2.82249	1.84446	1.99842		1.20521	4.62009	3.17566	1.69369
204614_at	SERPINB2	11.1622	7.93612	13.2546	11.2607	yes	14.9628	10.1405	15.1551	11.0515	yes	19.7748	12.9285	18.5849	20.8233	yes
1559993_at	SFXN3	-0.885772	0.128971	-1.46872	-1.20975		-0.9246	0.110687	-2.8836	0.239453		0.0779909	-0.661632	-0.290348	-1.96958
217226_s_at	SFXN3	2.50217	3.53207	2.32011	3.07799		3.3564	2.9895	2.73633	3.78521	yes	3.15498	3.53589	2.03936	3.66636	yes
220974_x_at	SFXN3	3.65966	4.17976	3.60162	3.93509	yes	4.18537	3.92514	3.77271	4.66307	yes	3.91958	4.27423	3.68834	4.47471	yes
219513_s_at	SH2D3A	1.64999	0.872744	2.55463	3.78124		4.10897	3.01286	2.97285	1.62828		3.23503	1.11388	2.30684	2.9775
222169_x_at	SH2D3A	-0.496935	-0.642309	-0.829014	-0.777476		-1.05692	-1.55474	-0.960683	-0.367007		-0.8932	-0.797472	-0.337295	-0.919524
201311_s_at	SH3BGRL	8.60453	7.48531	9.36492	9.38595	yes	10.8613	9.5429	10.7485	9.9895	yes	7.86235	10.5865	9.77754	9.16195	yes
201312_s_at	SH3BGRL	5.59215	5.0642	6.04814	6.09356	yes	6.36335	5.94239	6.32554	6.33626	yes	4.87826	6.1568	5.77831	5.83567	yes
201851_at	SH3GL1	3.47656	2.78188	1.22719	2.3646		2.32834	2.14962	2.27991	1.96421		2.18001	2.31472	1.85409	1.85419
207661_s_at	SH3PXD2A	0.402095	-1.1014	1.36295	1.08914		-0.454439	1.1848	1.17149	0.442787		0.958892	1.05454	0.832911	1.70552
213252_at	SH3PXD2A	1.79608	2.18045	1.42958	1.48288		0.802011	1.16532	1.05129	1.17766		1.55777	1.41761	0.302302	2.67694
224817_at	SH3PXD2A	6.89392	7.71097	6.98726	7.27985	yes	6.31591	6.78331	7.37703	7.09498	yes	6.66122	7.87272	6.31829	8.52282	yes
219710_at	SH3TC2	2.48527	4.16976	4.72464	1.36211	yes	4.86432	2.49907	1.5612	4.70044	yes	8.06057	7.52456	11.6666	11.1722	yes
233561_at	SH3TC2	-0.946957	-0.29874	-0.243865	-0.396139		-0.634834	-0.630829	-0.515514	-0.542216		0.186815	-0.471114	-0.0913312	-0.299682
240966_at	SH3TC2	0.565779	0.408197	0.452647	0.205909		0.60707	0.564215	0.523713	0.294462		0.839702	-0.0147982	0.476377	0.88935
202980_s_at	SIAH1	4.81178	3.75458	3.88725	4.71207	yes	5.45529	4.20814	4.30332	4.7168	yes	7.79337	5.57892	6.55881	7.65395	yes
202981_x_at	SIAH1	12.219	11.0038	11.3782	11.4821	yes	12.6949	12.5811	11.1842	11.8594	yes	14.4009	12.5253	13.7982	14.3179	yes
232365_at	SIAH1	1.33952	0.813211	0.193799	1.25472		4.13473	3.88424	-0.404837	3.43863		4.61013	-0.0730531	2.64476	4.77636
206519_x_at	SIGLEC6	12.7247	11.236	9.75794	9.54489	yes	9.68901	10.6355	6.66903	7.30928	yes	8.44357	11.602	4.43665	11.7019	yes
206520_x_at	SIGLEC6	9.70487	6.351	5.25714	5.70731	yes	7.32863	6.51471	7.15042	6.00067	yes	10.0416	8.10174	5.78416	10.5073	yes
210796_x_at	SIGLEC6	10.3056	7.26737	5.82614	6.17584	yes	8.30699	7.45026	7.52805	6.80906	yes	11.5301	9.30842	6.47461	11.3396	yes
1554929_at	SIK3	-0.249485	-1.01241	-0.532714	-1.06249		-0.913744	-0.654082	-0.224329	-1.19835		-0.388659	-1.0749	-1.08998	-0.08454
1563455_at	SIK3	-2.08554	0.290377	-0.513295	-2.02878		-1.50417	-1.14156	-1.66635	0.190785		-0.876778	-0.0495189	1.06123	-0.573621
204155_s_at	SIK3	-0.190833	-0.907788	-0.388205	-0.631076		-0.333567	-0.571806	-0.534979	-0.706205		0.500275	-0.133524	0.516736	0.2084
204156_at	SIK3	2.15677	0.81418	2.9449	3.12703		3.43958	2.57555	3.55007	3.59475	yes	4.46067	4.23996	3.6146	4.49114	yes
204157_s_at	SIK3	1.62949	1.14449	2.00803	2.16123		2.63446	0.85953	2.55785	1.73826		4.14582	2.52896	3.75935	4.42212	yes
213034_at	SIK3	5.96247	5.784	6.53275	6.16426	yes	6.75548	6.36052	6.40328	6.64352	yes	7.75049	7.85581	8.06	8.07009	yes
202855_s_at	SLC16A3	9.9469	7.31673	5.87269	8.09805	yes	7.40343	3.82449	8.8935	3.50778	yes	7.90417	5.57189	5.58865	9.05829	yes
202856_s_at	SLC16A3	11.001	11.7404	7.85625	9.94576	yes	8.13749	5.76091	8.96463	5.58718	yes	10.0397	7.05585	7.67574	10.7553	yes
217691_x_at	SLC16A3	1.91414	2.13313	1.086	1.54904		0.643196	0.51378	1.09804	0.553071		2.18181	1.02213	0.719245	1.91509
205234_at	SLC16A4	7.25687	8.21039	7.43228	6.65586	yes	10.6642	9.67748	7.46595	8.15565	yes	13.3609	11.4477	13.5073	14.1279	yes
220736_at	SLC19A3	10.6323	5.29247	6.26846	6.31828	yes	12.6868	9.1746	9.61829	10.1697	yes	12.8838	12.8066	13.4898	12.5485	yes
239345_at	SLC19A3	9.58686	6.63172	6.9389	5.05816	yes	11.0625	9.96847	8.55654	9.27708	yes	12.1892	10.977	11.7594	11.5451	yes
1554592_a_at	SLC1A6	5.27096	0.0596204	-0.571233	0.0679195		-0.0949508	-0.590124	1.9311	0.888334		1.78134	1.12375	-0.931017	0.443496
1554593_s_at	SLC1A6	8.44858	3.03821	-0.811256	-0.383488		-0.0248004	-0.39495	3.51857	1.4029		1.09944	-0.351594	-0.352644	-0.456183
206882_at	SLC1A6	1.14357	0.934016	-0.0975865	-0.701351		-0.171934	0.277243	0.675171	0.152287		-0.588709	-0.273275	0.391664	0.341459
201920_at	SLC20A1	8.7265	8.63057	8.43139	8.17174	yes	9.98629	8.87862	8.77416	8.24772	yes	12.4179	8.77547	12.6463	11.7619	yes
230494_at	SLC20A1	0.0148498	4.26034	1.4664	0.281535		2.07974	2.52895	-0.978435	1.95623		2.93091	2.32458	7.33587	2.9756	yes
205421_at	SLC22A3	7.94201	6.65903	5.12652	7.33421	yes	9.78886	10.2165	9.65026	10.7237	yes	6.19604	10.5112	7.91342	9.54676	yes
242578_x_at	SLC22A3	1.70158	3.84804	1.6857	1.46463		0.81237	2.38543	0.0217634	2.72701		0.831932	1.83488	2.13108	1.42255
1554692_at	SLC23A2	0.557864	0.807219	-0.656281	0.407263		-0.489848	0.230205	-0.517126	-0.177396		0.00123332	-0.932505	-0.751593	-0.564134
209236_at	SLC23A2	1.19784	0.472619	-0.66123	0.534268		0.185701	0.506388	-0.109293	0.267904		3.25973	0.183868	3.51494	3.88234
209237_s_at	SLC23A2	-0.271727	-2.39659	-0.453019	-1.10926		0.702291	-1.10007	-0.0597955	-0.1691		4.19853	1.14363	4.42595	5.19991	yes
211572_s_at	SLC23A2	-0.71789	0.205265	-0.216188	-0.844784		1.33259	-0.455587	2.94844	0.176013		6.23217	1.94693	5.67567	6.96495	yes
202825_at	SLC25A4	4.31233	3.52148	3.89279	4.18427	yes	5.31437	4.15234	4.6711	3.62576	yes	5.23258	5.25523	3.94312	4.92373	yes
214821_at	SLC25A4	-0.874676	-0.3738	-0.442758	-1.31986		-0.384464	0.510108	0.0795502	-0.703516		-0.468418	-0.347267	0.314152	-0.244272
205768_s_at	SLC27A2	13.2242	7.77866	11.4256	11.2593	yes	13.4919	12.4589	11.2825	9.90005	yes	7.34876	10.5431	8.7334	8.9951	yes
205769_at	SLC27A2	12.6227	7.72377	11.7424	10.9713	yes	13.2036	11.9296	11.7933	9.35075	yes	7.66457	10.3953	9.69918	7.55385	yes
201249_at	SLC2A1	4.82815	4.46192	3.41249	3.82827	yes	6.16043	5.07435	4.83707	5.52434	yes	8.71718	7.86541	6.75584	8.20543	yes
201250_s_at	SLC2A1	11.7075	11.2909	10.7749	10.2147	yes	11.7833	12.2396	11.3688	11.6863	yes	13.6023	13.0128	13.1239	13.4219	yes
202497_x_at	SLC2A3	10.0671	7.1612	3.27919	5.18756	yes	5.49472	5.33421	7.01395	4.50982	yes	4.74327	6.04263	4.42841	4.39408	yes
202498_s_at	SLC2A3	9.61265	5.82412	1.41336	4.04764	yes	3.55337	3.5471	6.19414	3.19386	yes	2.97522	3.07528	0.844723	2.36466
202499_s_at	SLC2A3	12.497	11.7281	5.28511	8.49091	yes	7.39315	8.62291	9.32253	6.4688	yes	6.91233	7.31381	5.60611	6.02792	yes
218237_s_at	SLC38A1	9.39634	9.96744	10.4295	9.2877	yes	10.7614	9.6197	9.03442	7.66242	yes	12.723	10.3483	12.5538	12.6147	yes
224579_at	SLC38A1	9.23031	10.7234	8.96186	9.57	yes	9.33388	9.28715	8.11864	8.45122	yes	11.7962	10.1453	11.935	12.6953	yes
224580_at	SLC38A1	2.50393	3.04442	2.16433	2.01163		2.49279	2.1488	1.62255	0.914012		3.50815	2.37439	4.03386	6.05707	yes
236857_at	SLC38A1	-0.0607478	0.639609	0.487306	-0.526952		-0.419707	0.618816	-0.497073	0.556237		0.406494	0.196896	1.6144	0.48003
205918_at	SLC4A3	3.07072	3.4022	2.46534	2.15679		0.126636	1.29063	0.385577	1.03038		-0.923868	-0.0318498	0.680963	0.0794466
204368_at	SLCO2A1	7.92353	4.11633	3.2688	5.68968	yes	5.72067	4.77309	5.31452	4.40995	yes	11.661	7.42546	5.31712	9.34422	yes
219911_s_at	SLCO4A1	4.57153	7.85423	3.31029	5.98789	yes	2.17896	2.47986	4.19794	0.601806		4.97167	3.38703	0.859738	1.21829
229239_x_at	SLCO4A1	0.44837	0.830195	0.506912	-0.893878		-0.58541	0.153972	-1.57409	0.0221314		1.05741	-0.309109	1.30907	0.943471
203873_at	SMARCA1	-0.598845	-0.193589	-0.174146	-1.61772		-0.911152	0.0921353	0.278861	0.622737		-0.583737	0.810204	-0.730597	-0.271117
203874_s_at	SMARCA1	13.1334	11.2332	11.1049	11.2001	yes	12.5332	12.8331	12.3734	12.3269	yes	11.5968	11.7883	10.7805	11.8359	yes
203875_at	SMARCA1	10.8169	10.0765	9.46468	8.81268	yes	10.3495	10.7959	10.3148	10.5517	yes	9.14958	9.49892	9.17498	9.2577	yes
215294_s_at	SMARCA1	11.1584	9.21472	9.14634	9.44811	yes	10.5292	11.1625	10.6184	10.3598	yes	9.09317	9.58289	9.18848	9.97436	yes
1562512_at	SMPDL3A	0.343387	-0.915175	-0.47732	-0.51144		0.232869	-0.747971	1.43375	-0.651021		0.371327	-0.163613	0.427601	-0.497725
213624_at	SMPDL3A	11.8565	9.0706	10.1265	11.1787	yes	12.8677	12.1884	11.9341	11.4421	yes	11.7763	11.5002	12.6003	12.2727	yes
200991_s_at	SNX17	9.33632	8.19843	9.23729	8.84849	yes	9.68225	9.45232	9.26086	9.56961	yes	8.58216	9.08847	9.22737	8.46835	yes
203372_s_at	SOCS2	6.25573	1.48854	8.04771	8.92278	yes	9.87906	8.21151	9.1491	9.28201	yes	9.53948	11.2588	10.8608	11.3905	yes
203373_at	SOCS2	7.00463	6.26654	9.3357	9.57139	yes	9.54591	8.80537	9.16269	9.7041	yes	9.21975	10.7818	10.7392	10.3813	yes
200642_at	SOD1	15.6591	15.0811	15.6539	15.9615	yes	16.4236	16.2857	15.9881	15.2287	yes	17.2427	15.7968	16.637	16.5603	yes
219888_at	SPAG4	3.9721	-0.187139	1.92695	1.12755		0.341154	-0.342786	0.365351	-0.962436		2.14778	-0.0183724	0.571505	2.583
1568574_x_at	SPP1	3.0638	3.54466	4.43192	2.97757	yes	2.3347	5.65953	2.37334	5.4821	yes	1.54335	3.39464	2.31603	1.22785
209875_s_at	SPP1	22.3382	21.5104	22.044	21.7183	yes	22.618	22.0035	22.3678	22.2253	yes	19.9129	21.2972	21.2922	19.3773	yes
220456_at	SPTLC3	3.16587	5.94257	2.11166	0.840177	yes	2.25711	0.201015	-0.171877	1.01704		8.53859	8.96091	3.23982	8.87263	yes
227752_at	SPTLC3	8.51098	6.72276	8.36416	7.41666	yes	10.5194	8.92746	6.8541	7.06981	yes	16.9442	11.5949	13.7404	16.7453	yes
1558875_at	SREBF1	0.799401	-2.06128	0.567308	-0.250474		-0.880955	0.121621	-0.0846198	-1.33023		2.55612	0.847033	0.180938	-1.24812
202308_at	SREBF1	0.00914467	-0.0664248	0.515176	1.02355		0.861807	0.740292	1.44651	0.565084		2.14054	0.229231	1.86034	2.20098
200889_s_at	SSR1	8.49305	6.37997	8.50613	8.19621	yes	8.49083	7.14916	9.21482	7.59943	yes	8.79528	7.76967	7.12744	8.55445	yes
200890_s_at	SSR1	7.82043	6.31137	8.80785	8.0861	yes	8.19575	7.69402	8.9497	7.13791	yes	9.04967	7.61429	6.7046	8.85182	yes
200891_s_at	SSR1	11.6756	12.3567	12.2092	12.089	yes	11.4216	11.764	12.0923	11.7758	yes	11.9268	11.3825	11.1653	11.3891	yes
225435_at	SSR1	1.17095	3.15255	3.90245	3.70674		0.867169	1.8131	1.75587	1.97457		3.51742	2.17557	1.722	4.00821
226712_at	SSR1	-1.26806	1.40287	1.16482	1.24728		-1.59372	-1.0734	-1.23086	-0.438775		1.10757	-0.451373	-1.39934	0.941417
203438_at	STC2	8.94594	6.19149	3.0313	4.22774	yes	6.94644	7.26835	6.52877	7.35017	yes	6.28169	8.02656	6.47539	5.82165	yes
203439_s_at	STC2	3.93562	0.923078	1.33725	1.14634		1.54912	2.66353	2.58136	2.94191		2.32169	3.22232	2.68457	1.17527
209478_at	STRA13	3.3769	4.79094	2.30737	3.17479	yes	3.49646	3.60555	3.32572	3.1133	yes	2.32039	2.77953	1.43672	1.89667
203767_s_at	STS	12.4035	10.7665	10.6977	9.59065	yes	11.3825	12.2184	11.1426	11.7079	yes	16.4629	13.3216	14.9979	16.4333	yes
203768_s_at	STS	7.19594	4.56042	4.93906	4.09254	yes	6.89528	6.3247	6.56888	6.193	yes	11.4738	8.32244	9.81602	12.8556	yes
203769_s_at	STS	7.18648	5.09254	4.36953	4.89084	yes	5.57651	6.71708	5.51888	6.58054	yes	10.6919	8.43307	8.70384	11.9086	yes
203770_s_at	STS	8.84082	5.4919	5.04061	4.45817	yes	8.08505	7.28962	7.09683	6.92427	yes	13.7631	10.1398	12.0786	15.2259	yes
212962_at	SYDE1	1.04565	2.13787	0.538182	1.53065		1.17771	2.80674	2.41673	2.20687		5.29483	5.02494	2.79982	4.63425	yes
216271_x_at	SYDE1	0.785178	0.907198	-0.0655998	0.532798		0.394225	0.434935	0.29334	1.17468		3.51809	1.05822	1.95081	1.8499
216272_x_at	SYDE1	1.88781	2.13354	0.832413	1.36709		0.779489	0.793255	0.503542	1.04111		5.15438	5.27481	2.7612	4.42551	yes
44702_at	SYDE1	2.97623	4.71163	2.28681	2.20414	yes	2.39899	2.72481	2.27698	2.95058		6.43599	6.2341	4.21069	5.5071	yes
1570025_at	TACC2	-1.06723	-1.83079	-2.73826	-1.67757		-1.47448	-0.824097	-1.51239	0.0187174		0.758496	-1.08643	1.83319	0.490717
1570546_a_at	TACC2	-0.242029	-0.544001	0.282071	-0.444477		0.618863	0.751501	-0.782944	-0.000688619		2.00383	0.350964	1.13666	0.768647
202289_s_at	TACC2	12.5657	11.9238	11.2761	11.5585	yes	13.5097	13.3553	11.215	13.1229	yes	15.1341	13.7894	16.5873	16.9665	yes
211382_s_at	TACC2	9.55738	8.59375	7.67726	7.65167	yes	10.2073	9.04206	7.6911	9.48178	yes	11.5047	10.7775	12.6067	13.2516	yes
209650_s_at	TBC1D22A	1.69297	0.37573	0.369605	0.653801		1.42692	1.28172	0.998428	1.12262		1.2986	1.04993	1.21547	1.44994
210144_at	TBC1D22A	0.0687894	-1.21024	0.616676	0.39973		1.202	0.841477	0.343773	-0.0410045		-0.752873	1.67218	1.09239	0.563652
33778_at	TBC1D22A	0.825089	0.328691	0.53437	0.469281		1.08799	1.46228	0.692429	0.873239		1.13166	1.42516	1.88912	0.72803
204653_at	TFAP2A	15.7042	16.158	13.998	13.961	yes	14.9451	15.2296	12.5497	14.3287	yes	18.0767	15.908	16.3644	17.6526	yes
204654_s_at	TFAP2A	10.7007	10.3593	8.36849	8.22269	yes	9.68013	9.67461	7.78731	7.75743	yes	12.714	10.1175	10.7076	12.5684	yes
210669_at	TFAP2A	1.04927	0.582157	0.922829	1.42244		-0.160159	-0.416335	0.251562	-0.0553547		2.26214	-0.179321	0.37547	1.67617
204731_at	TGFBR3	12.4594	12.0683	11.2725	11.0139	yes	12.7281	12.5053	11.941	13.01	yes	14.1836	12.9344	13.2893	14.1054	yes
226625_at	TGFBR3	13.4926	12.3731	12.2705	12.2985	yes	13.366	13.3198	12.4126	14.0209	yes	15.1433	13.4931	14.0959	15.1588	yes
1555816_at	THSD4	-0.31251	0.248139	0.239613	-0.772766		-0.188595	-0.106278	-0.196243	-0.435392		0.270765	-0.0801159	-0.277419	-0.298809
1555817_s_at	THSD4	0.0492683	0.0513298	0.611761	-0.7826		-0.24426	-0.460712	-0.575494	-0.884381		-0.139261	-0.0557676	0.0506468	0.103007
219153_s_at	THSD4	0.0782437	0.267822	-1.03398	0.577267		-1.58277	-0.823161	-0.0935416	-0.648349		3.33624	0.0864259	3.47715	3.72664
222835_at	THSD4	3.96677	7.71571	5.79984	5.87727	yes	3.4316	4.89481	5.76323	5.62906	yes	8.01265	7.06862	9.31247	8.65928	yes
226506_at	THSD4	0.0169002	0.78086	-0.0236967	1.39275		-0.620143	-0.414275	1.1543	0.547058		1.64936	1.67172	2.02483	1.82321
234323_at	THSD4	-0.657831	0.488539	-0.24865	-0.448304		-0.774835	-0.757245	-0.771678	0.0662816		0.371996	-0.621817	1.13402	-0.339942
208699_x_at	TKT	11.1139	10.1612	10.6302	10.9108	yes	11.2136	10.7561	10.225	9.88994	yes	10.2155	10.2496	10.0812	10.6711	yes
208700_s_at	TKT	12.0045	11.1203	11.3218	11.6802	yes	11.3628	11.1217	10.5101	10.28	yes	10.6837	10.8865	10.6398	10.9793	yes
228205_at	TKT	2.36508	0.507733	1.64114	0.208563		1.45717	-0.212881	-0.163908	0.67922		2.95426	0.63048	2.22338	4.9317
204872_at	TLE4	8.08605	8.85421	7.50348	7.21657	yes	8.34274	8.84479	8.21637	8.86385	yes	7.48116	8.14925	7.60788	7.07195	yes
214688_at	TLE4	0.235372	0.481611	0.849969	0.894149		0.406285	-0.881958	-0.977019	-0.825032		-0.0113605	0.520123	1.02918	-0.123182
216997_x_at	TLE4	2.53036	1.80159	1.55628	0.555319		5.43926	3.10666	4.66966	3.80203	yes	3.29318	3.97246	2.0311	2.90544	yes
233575_s_at	TLE4	3.02508	1.15661	1.35656	0.432704		4.08586	2.93884	4.8829	2.77823	yes	1.77058	2.66379	3.39314	2.39664
235765_at	TLE4	0.688855	1.95889	0.654912	0.916373		1.17426	1.09469	0.951325	1.33548		0.255392	1.29345	0.553963	0.487252
212507_at	TMEM131	5.68088	4.62449	5.95558	5.49305	yes	5.85381	5.08305	5.88838	5.73507	yes	5.76659	5.55415	6.32212	6.29808	yes
235972_at	TMEM131	-0.804972	-0.856303	-0.36978	-1.0442		0.40929	-0.856076	-1.06795	-0.100427		-0.812205	0.490367	1.19858	-0.0108885
218999_at	TMEM140	2.85312	0.779159	3.91318	3.98874		3.74344	3.38386	3.82276	2.94151	yes	7.09231	6.03822	7.67814	7.98934	yes
218962_s_at	TMEM168	6.11125	6.01195	5.34592	4.85984	yes	5.90219	6.30253	4.96409	5.8496	yes	6.08851	5.2539	6.97358	5.59713	yes
234726_s_at	TMEM168	5.74637	2.37046	3.16813	3.14863	yes	5.70487	4.13531	5.3797	4.03106	yes	5.65299	5.1939	6.17536	5.63986	yes
219410_at	TMEM45A	12.5054	10.6535	16.6647	15.2235	yes	11.5249	11.3635	16.0216	11.7037	yes	14.0985	10.9159	8.96321	10.1235	yes
203476_at	TPBG	12.432	13.407	10.188	11.251	yes	11.4708	11.6303	12.016	10.7166	yes	14.3136	12.6527	9.72372	11.5575	yes
239903_at	TPBG	1.12231	2.06623	-0.0334865	0.0759104		0.29067	0.243117	0.972953	0.657995		0.672318	0.631892	-0.0146369	0.355607
200822_x_at	TPI1	14.708	13.9165	13.6575	13.6014	yes	13.2633	12.8107	13.5835	12.7209	yes	12.8912	12.7687	12.2107	12.613	yes
210050_at	TPI1	1.86747	1.1448	0.32233	-0.521057		-0.552309	0.152652	0.182827	-0.649933		-0.452274	-0.396265	-0.130315	-1.34468
213011_s_at	TPI1	14.2267	13.3671	13.4076	13.1794	yes	13.1843	12.4048	13.2391	12.2541	yes	12.7275	12.2793	11.6582	12.0823	yes
208315_x_at	TRAF3	-0.992035	-0.821399	-1.97039	-1.46105		-0.376362	-0.426158	-1.79794	-1.50388		0.295987	-1.67206	-0.165402	-1.08327
221571_at	TRAF3	1.9244	2.94449	2.66035	2.61622		1.36163	0.610773	1.92028	1.49528		0.898774	1.54377	2.2268	1.67684
201283_s_at	TRAK1	1.45669	1.24855	0.839217	1.13796		1.3452	-0.148757	0.135286	0.803163		0.953051	1.27922	3.04167	1.46104
202079_s_at	TRAK1	0.105699	0.887062	-0.955905	-1.12114		-0.12444	-0.418658	-1.49182	-0.178418		1.1285	0.710013	-0.290452	-0.221357
202080_s_at	TRAK1	-0.557278	-0.284017	-1.29361	-0.792299		-0.858162	-0.219233	-1.14915	-0.532293		-0.306656	-0.306057	0.107908	-0.338947
214924_s_at	TRAK1	0.241596	1.33736	-0.721553	-0.251929		-0.328002	-0.538064	-0.693354	0.0655582		0.163587	0.421455	1.65181	0.193526
226013_at	TRAK1	1.50447	2.13387	1.4569	1.28541		1.08666	1.24866	1.36853	0.550701		1.31469	1.57856	2.44787	1.41355
219434_at	TREM1	2.28387	1.47607	5.81791	1.82745		2.38499	0.579345	4.82159	0.611175		7.19983	-0.309253	5.90391	8.86685	yes
203147_s_at	TRIM14	1.88016	1.29768	1.64931	0.732114		-0.0497406	0.198793	1.03759	-0.166452		0.599793	-0.64826	-1.191	0.0908641
203148_s_at	TRIM14	6.78956	4.8823	7.67231	6.87024	yes	5.52326	4.59584	7.53174	4.2249	yes	5.6816	5.11561	3.77996	3.31151	yes
210846_x_at	TRIM14	0.00367811	-0.519045	1.07876	-0.883453		-0.179033	0.00428611	-0.215489	-0.473118		-0.0219837	0.312334	-0.193275	-0.31034
211044_at	TRIM14	-0.864574	0.241809	-0.805809	-1.13985		-1.44103	-0.44251	-1.25348	-1.29157		-0.498449	-0.577899	-0.71558	-0.620497
1569316_at	TRIM24	1.20178	0.916855	-0.630041	0.841793		-0.550927	0.401692	0.766982	-1.21016		-0.230607	0.365106	-0.303475	0.507477
204390_at	TRIM24	-0.105057	-0.348498	1.00384	-1.08876		-0.631851	0.33734	-0.487947	0.157397		-0.0954779	0.0939859	0.179488	0.574302
204391_x_at	TRIM24	4.73784	3.83076	2.48785	3.13894	yes	2.57964	3.69079	2.90287	3.42282	yes	2.69466	3.59525	2.621	3.6968	yes
213301_x_at	TRIM24	7.53502	7.20475	6.6226	6.52469	yes	6.90301	6.73401	6.49456	6.58111	yes	6.03118	6.96256	5.79861	6.75252	yes
1559405_a_at	TRPV6	-1.18796	-0.326897	-0.777083	-1.33233		-0.486718	-1.30696	-1.34366	-1.08417		-2.21688	-0.843957	-0.0403649	-1.00108
206827_s_at	TRPV6	1.40787	2.95717	2.8249	0.203904		3.48202	2.15761	1.18578	3.19593		7.60632	5.4936	7.84992	7.31292	yes
1568821_at	TTC23	1.20896	-0.260698	-0.592488	0.0218163		-0.302467	0.00458292	0.197888	1.00569		0.710405	-0.244841	0.492148	0.254098
219838_at	TTC23	3.74978	3.86657	4.15698	3.94437	yes	4.29566	4.03287	3.62465	4.54842	yes	2.1	4.83036	2.08164	3.80924	yes
232734_at	TTC23	0.320336	-0.00705481	-0.139114	-0.159061		0.227853	-0.673096	-0.0972573	0.226634		1.51583	-0.284863	-1.12968	-0.564772
240716_at	TTC23	0.382875	-0.599623	0.191352	-0.23582		-0.476567	0.533526	0.681392	-0.725571		-0.664844	-0.505771	-0.202001	0.0871311
206828_at	TXK	0.232839	-0.670601	1.95406	1.92415		0.87588	-0.179231	1.27732	0.971199		10.7042	4.18095	11.3802	11.9572	yes
201099_at	USP9X	6.42209	5.71386	6.82646	6.58434	yes	6.31834	6.86245	6.28018	6.55635	yes	8.31829	7.08843	8.43792	8.75635	yes
201100_s_at	USP9X	11.1781	11.8744	12.0922	11.9844	yes	11.4482	12.3947	11.2499	11.957	yes	14.1035	12.4982	13.7883	13.8239	yes
229573_at	USP9X	-0.409467	0.663383	1.42765	0.735647		0.499295	1.51745	0.773238	0.155871		1.11711	1.61171	1.72779	0.994019
230543_at	USP9X	0.532917	-0.447244	0.799211	0.190593		3.70239	-0.40757	2.90779	-0.0130452		4.36132	4.18195	4.08702	5.62324	yes
218806_s_at	VAV3	11.2902	8.38256	9.15554	8.64606	yes	11.0522	10.9251	10.3976	9.96076	yes	11.7223	10.2855	11.6163	12.1571	yes
218807_at	VAV3	12.3635	11.6255	11.1493	10.7533	yes	12.0433	12.5198	11.1023	11.6764	yes	12.6248	11.6896	13.0396	13.0196	yes
224221_s_at	VAV3	7.94879	2.19047	3.68767	3.80769	yes	10.8817	7.83634	9.86479	7.85663	yes	10.678	10.1087	10.5776	11.3799	yes
210512_s_at	VEGFA	11.8047	10.4468	11.9139	12.7515	yes	9.90892	10.8438	12.7007	10.4564	yes	9.37823	9.42716	6.68688	7.96812	yes
210513_s_at	VEGFA	2.75589	-0.228281	3.12459	3.35945		1.43402	0.581554	4.14223	0.62876		0.934279	-0.316246	-3.39554	-0.185451
211527_x_at	VEGFA	4.22842	1.51904	4.20466	4.86578	yes	2.36923	2.37789	5.60194	2.66505	yes	1.75152	1.81341	-0.321962	1.11571
212171_x_at	VEGFA	3.17548	0.966626	3.03046	3.52135		1.01466	1.59718	3.51045	1.24524		0.50631	1.21745	-0.156872	-0.026788
218731_s_at	VWA1	6.77617	6.57104	5.99424	5.50876	yes	5.45495	5.70124	4.7501	5.11935	yes	5.3783	4.26817	4.89955	4.93048	yes
222723_at	VWA1	2.23922	1.9287	2.35639	0.527326		0.741124	1.56779	1.85135	1.16047		0.0453361	-0.0907217	1.0261	1.49377
222724_at	VWA1	0.301706	0.236687	-0.940469	-1.24424		-0.819764	-0.49133	-1.18951	-0.874688		0.402866	-0.50296	-0.110387	-0.333615
225983_s_at	VWA1	-0.0476435	0.414151	-0.14222	0.749804		-0.540485	0.0734801	0.279214	0.74224		0.260202	0.948366	1.44123	0.823484
228651_at	VWA1	1.89294	-0.424126	0.85571	0.821327		2.202	0.425535	2.01093	0.15409		0.764134	0.516164	-0.117278	2.00639
205011_at	VWA5A	4.73508	2.76095	5.12677	4.68198	yes	4.26468	3.61211	4.35087	2.99213	yes	6.31047	4.54985	7.4522	7.21259	yes
210102_at	VWA5A	4.15852	2.29126	3.3978	2.92672	yes	3.5459	2.47718	3.68699	3.51038	yes	6.8593	3.59368	7.03193	7.36978	yes
219809_at	WDR55	-0.623659	0.257719	-0.47933	-0.115785		0.312282	0.616073	0.0519586	0.601418		0.247033	0.916708	0.533431	-0.281699
223833_at	WDR55	-0.250438	-0.128838	-0.343062	-1.26776		-1.47037	-0.44744	-0.507476	-0.36254		-0.36652	-0.850651	0.885605	-0.370002
1562516_at	WDR60	-0.40518	-0.11145	0.144196	-0.982304		-0.059824	1.46133	-1.24849	0.135242		0.2859	0.0426499	-0.444506	0.00298885
219251_s_at	WDR60	-1.0452	-1.15553	-1.8883	-0.979357		-1.22876	-0.5355	-0.927638	-0.555482		-1.95733	-0.171889	0.474675	-0.155297
229008_at	WDR60	-0.974578	-1.65741	-0.0447608	-0.460488		-1.24509	-1.69594	-1.59192	-1.45505		-1.55948	-0.758843	-1.47987	-1.55812
215156_at	WDR61	-1.58035	-1.63009	-2.17348	-1.52442		-1.01887	-2.45842	-2.4797	-0.944673		-1.88781	-1.98557	-0.227153	-0.276916
221531_at	WDR61	5.49343	3.31301	4.68578	4.34543	yes	6.42557	4.99886	5.51873	4.94179	yes	5.72586	5.39243	5.16036	4.60863	yes
221532_s_at	WDR61	8.23528	6.71375	8.19196	7.93783	yes	9.03438	8.20772	8.55936	7.78773	yes	8.67431	8.14799	8.17022	8.02923	yes
232075_at	WDR61	4.04237	2.54324	4.07794	3.8352	yes	4.90091	4.30807	4.0398	3.38751	yes	5.04483	4.01141	4.65326	3.57345	yes
237208_at	WDR61	-0.84885	0.478668	-1.08803	-0.913404		-0.991992	-0.681904	-1.28458	0.098706		-1.2887	0.41543	-1.1219	-0.25575
1555270_a_at	WFS1	5.30907	5.81445	5.50042	5.68001	yes	5.26643	4.47637	6.6523	5.50048	yes	6.69802	5.39724	5.91062	5.83976	yes
202908_at	WFS1	6.48372	7.47626	6.58597	7.30489	yes	6.29398	5.87533	7.06163	6.70319	yes	6.94998	6.57352	6.33385	5.98569	yes
221958_s_at	WLS	13.7248	13.4158	13.009	12.8917	yes	13.9109	14.5158	12.7546	13.587	yes	10.419	12.784	12.6714	10.7395	yes
228949_at	WLS	10.4656	10.9491	11.1659	10.5123	yes	11.9356	11.7899	11.3275	11.8642	yes	10.9318	11.1093	11.271	10.2783	yes
228950_s_at	WLS	10.7269	8.48785	9.78489	9.66848	yes	11.1741	11.2526	10.9359	10.7319	yes	8.84609	10.8175	10.4348	8.80681	yes
218479_s_at	XPO4	0.203161	0.497797	1.40529	0.53056		1.77685	0.586072	2.19221	1.70265		1.13104	2.72367	1.56571	1.6712
222649_at	XPO4	1.57231	2.04969	1.27104	1.53079		0.991666	1.42866	1.42968	1.59264		0.465219	1.33675	0.987366	0.330536
1560197_at	ZC2HC1A	-0.156256	1.19062	0.0750515	-0.0901161		0.815971	-0.361285	0.057003	0.0387102		0.3857	0.0811844	-0.663611	0.150754
205308_at	ZC2HC1A	5.95419	7.45727	5.58062	5.19126	yes	5.24327	4.73153	3.88305	5.62289	yes	5.28918	2.64676	7.10471	5.80768	yes
241808_at	ZC2HC1A	2.94233	2.82808	1.03549	2.50236		1.29042	1.5306	1.43275	2.54265		2.2806	0.262702	2.76479	3.17445
219062_s_at	ZCCHC2	0.913373	1.64545	0.786671	1.95103		1.39818	1.53503	0.793854	1.00586		3.62659	2.22793	2.60005	2.21275
222816_s_at	ZCCHC2	4.17778	2.66654	3.65193	2.85179	yes	3.38762	4.39066	2.47506	3.49825	yes	5.26677	3.17946	4.8246	4.09336	yes
224503_s_at	ZCCHC2	-0.174819	-0.699499	-0.43589	-0.0284648		-0.635184	-1.13904	-0.498286	-0.589557		1.21935	-0.354693	0.855457	-0.572314
232222_at	ZCCHC2	-1.50726	-0.962439	-1.08223	0.274314		0.192597	-0.963224	-0.835172	-0.332231		-0.194039	0.140395	0.228766	0.680412
203603_s_at	ZEB2	6.33409	7.03958	6.36698	7.26595	yes	8.71742	8.15931	8.12015	9.941	yes	5.05835	7.08641	6.72277	8.16409	yes
228333_at	ZEB2	8.34777	9.96481	8.81658	9.15601	yes	10.1333	10.8031	9.56088	11.7422	yes	8.04105	9.72266	9.69153	9.29463	yes
233031_at	ZEB2	1.27997	-0.388336	0.1715	-0.109178		2.47827	1.54708	1.85199	1.71582		-0.762876	1.82091	0.527014	1.60433
233033_at	ZEB2	-0.220634	0.226691	0.402934	0.498185		0.506568	0.831314	-0.0243854	-0.201431		-0.246754	-0.673822	0.815152	-0.536625
235593_at	ZEB2	5.75548	4.83288	4.28396	4.94807	yes	7.53689	7.03711	5.92293	7.55103	yes	4.31997	5.83659	5.13488	5.44395	yes
1555609_a_at	ZMAT3	0.46292	-0.353628	1.15682	1.59208		1.38751	2.40071	2.26631	0.737278		1.13442	4.64303	2.3776	1.22501
219628_at	ZMAT3	0.972895	0.682858	1.12004	1.8634		1.3081	3.16762	1.27609	1.17511		-1.80568	2.99547	0.206284	-0.299984
225725_at	ZMAT3	0.0444174	-0.472095	0.154116	0.119187		0.419527	0.365587	0.483464	0.685788		-1.47957	1.38248	-0.481776	-0.963654
227221_at	ZMAT3	0.0531335	-0.887301	0.294026	1.03228		0.375886	1.15013	0.465822	0.470174		-0.757985	1.84488	-0.208884	-0.242887
228315_at	ZMAT3	3.7681	4.63216	4.33913	4.45037	yes	4.22089	4.91512	3.66107	4.80158	yes	2.77147	5.16277	3.64143	2.98932	yes
212124_at	ZMIZ1	6.98109	8.54212	8.31563	8.79934	yes	7.28574	8.03565	7.76404	8.136	yes	6.71363	7.85958	7.71206	7.48535	yes
232508_at	ZMIZ1	-1.48574	-0.00678988	-1.81811	-1.35421		-0.879183	-1.17455	-0.949592	-0.679325		-1.39197	-0.619018	-1.23874	-0.727322
233060_at	ZMIZ1	-0.774144	-1.39768	-1.19364	-0.671547		-0.703635	-1.25483	-1.29207	-0.258719		-0.852883	-1.50109	-0.406163	-1.01976
207130_at	ZMYND8	-1.11418	-1.02988	-1.64111	-0.704253		-1.40652	-1.11695	-1.21454	-1.70437		-1.50403	0.581355	-1.19604	-1.49977
209048_s_at	ZMYND8	5.4359	6.86167	5.65299	5.42678	yes	4.13774	4.73416	4.88052	4.57842	yes	4.72658	5.74689	5.2602	4.67439	yes
209049_s_at	ZMYND8	8.33214	8.87153	7.17144	8.24736	yes	7.47377	7.3687	7.03157	6.69532	yes	7.1605	7.41668	7.19314	7.17384	yes
214795_at	ZMYND8	-2.69101	-1.87855	-1.22548	-2.67816		-3.06611	-1.33835	-1.84034	-0.886255		-2.00169	-2.44531	-0.909918	-1.25795
230533_at	ZMYND8	-0.984746	-0.161656	-1.37051	-1.35297		-1.67843	-1.3199	-1.80674	-1.54716		-1.39813	-1.42812	-1.07655	-2.01315
243814_at	ZMYND8	-0.412365	-0.0981989	1.17395	-0.658115		-0.239019	-0.136233	-0.354697	0.556952		-1.00241	-0.48453	-0.0973994	-0.358906
205497_at	ZNF175	2.38164	2.38994	1.40167	2.33665		1.42136	2.34619	2.26483	1.93381		3.05824	1.98577	1.53828	2.9375
243128_at	ZNF175	1.01091	-0.445363	-0.413117	-0.114256		-0.328337	0.134127	-0.551701	0.194474		0.237688	-0.0101305	-0.451125	0.0794943
203585_at	ZNF185	5.19808	5.26837	4.07667	4.7863	yes	6.88974	7.21892	6.53709	6.49307	yes	5.40733	7.03424	7.23472	4.5085	yes
219266_at	ZNF350	1.00969	0.288341	1.16385	0.686794		1.2556	1.8577	1.38959	2.38414		0.76299	1.67094	0.759384	1.32365
233169_at	ZNF350	-0.115461	0.208402	-0.751589	-1.26319		-0.471645	-0.875727	-1.52842	-0.0789797		-1.11602	-1.25015	-0.21975	-0.723787
